# Supplementary material for: Prognostic differential subpopulation classification and immunotherapy response prediction in pancreatic cancer patients based on the gene features of necrotizing apoptosis
Source: Front Immunol. 2025 Nov 19;16:1592231. doi: 10.3389/fimmu.2025.1592231 (PMC12672444; doi:10.3389/fimmu.2025.1592231)
Supplement: Supplementary file 9 [file Table1.xls]

## Sheet: Supplementary Table 1
67 necroptosis genes
FADD
FAS
FASLG
MLKL
RIPK1
RIPK3
TLR3
TNF
TSC1
TRIM11
CASP8
ZBP1
MAPK8
IPMK
ITPK1
SIRT3
MYC
TNFRSF1A
TNFSF10
TNFRSF1B
TRAF2
PANX1
OTULIN
CYLD
USP22
MAP3K7
SQSTM1
STAT3
DIABLO
DNMT1
CFLAR
BRAF
AXL
ID1
CDKN2A
HSPA4
BCL2
STUB1
FLT3
HAT1
SIRT2
SIRT1
PLK1
MPG
BACH2
GATA3
MYCN
ALK
ATRX
TERT
SLC39A7
SPATA2
RNF31
IDH1
IDH2
KLF9
HDAC9
HSP90AA1
LEF1
BNIP3
CD40
BCL2L11
EGFR
DDX58
TARDBP
APP
TNFRSF21

## Sheet: Supplementary Table 2
Primer Sequences
SLC16A1 FORWARD	AGTAGTTATGGGAAGAGTCAGCA
SLC16A1 REVERSE	GTCGGGCTACCATGTCAACA
ANO6 FORWARD	ACCAGAAGCCGCATTGTTTAC
ANO6 REVERSE	TCATGGAGTGGGAAAGCTGC
RHOF FORWARD	AGCAAGGAGGTGACCCTGAAC
RHOF REVERSE	CCGCAGCCGGTCATAGTC
PAH FORWARD	TTCCCAAGAACCATTCAAGAGC
PAH REVERSE	GCGGTAGTTGTAGGCAATGTC
MAN1C1 FORWARD	CGATACCCTCTACCTCATGGAG
MAN1C1 REVERSE	CGCTCACGTTCAGGTGGAA
SPRR1B FORWARD	CCTCTCTTCACACCAGGACCA
SPRR1B REVERSE	GAGGCTGGCAAGGCTGTTT
GAPDH FORWARD	CTGGGCTACACTGAGCACC
GAPDH REVERSE	AAGTGGTCGTTGAGGGCAATG

## Sheet: Supplementary Table 3
930 Differentially Expressed Genes
CORO1C
VCL
MYOF
GBP2
CAP1
IFI16
MTA2
BRSK2
ELK3
KDM2A
EPS8
ENTPD1
CAPZB
CFL1
MPZL1
PEA15
HK1
DGKA
GBP1
CDC42SE1
FAS
IRAK3
VDR
NUCB2
SYTL2
LRP1
CTTNBP2NL
C1orf54
ARHGDIB
MR1
AHNAK
STX6
SRGAP2
ACTA2
PTPRE
CASP1
CTTN
KCTD10
NECAP2
RNF19B
ARHGAP42
CHST11
TXNRD1
ETV6
RIT1
SLC16A1
CLEC2B
TUBA1C
PRDX1
C1S
GLS2
CTSC
LIMA1
LDHA
GLIPR1
CTSK
YAP1
OLFML2B
ETS1
ZNF438
ZEB1
DDR2
CBL
PIP4K2A
S100A10
RGS10
CLIC4
PDPN
CPNE8
GPRC5A
UBC
STAT2
RASAL2
OR4D5
WBP1L
ARHGEF2
UVRAG
GPR137B
DRAM1
ACSL5
FKBP11
PICALM
SERPINH1
LUZP1
FAM118B
CAPN2
LUM
MRVI1
HNRNPF
ITGB1
ATP2B4
PM20D1
TRIM22
RHOC
S100A16
CFH
REEP3
HSPG2
OR8D4
THY1
GADD45A
NCF2
ANO1
FMNL3
PLAU
VAMP3
MAP3K8
ZNF143
FAM102B
STAT6
CAMSAP2
CSGALNACT2
PRRX1
MICAL2
CAPZA1
CAMKK2
OAS2
NID1
SPX
LAMC1
DR1
CD4
MSRB3
SPON1
GNG12
FRRS1
CCKBR
MAST2
APLP2
CTSS
PLXDC2
DCN
TNFRSF1A
TINAGL1
MFAP5
CLMP
ARID5B
BNIP3
ATP2A2
FCGR2B
EFEMP2
HENMT1
PTPN22
RAP1A
MTMR2
SLC16A4
CD53
MPZL2
GLT8D2
PLK3
SLC1A2
RRAGC
FABP3
EIF4G3
HMCN1
CDK2
GBP4
MCMBP
CEP170
PRR5L
RBMS2
PRKG1
LAPTM5
ENDOD1
PATL1
ARPC5
TRAFD1
TAOK3
EML3
FCER1G
SFXN3
HDAC7
GNB1
GPHA2
BICD1
IFI44
SLC15A3
PANX1
SLC2A3
SLC25A24
LRRC32
STK38L
MALAT1
PLCB3
RECQL
NOX4
FCHSD2
RAP1B
PTAFR
ARHGAP1
MICU1
KITLG
SSPN
SLC9A1
PI4K2A
ITGA5
RNASEL
TMPRSS4
CD58
TAGLN
NEK7
TP53BP2
SLC39A1
PACS1
PPFIA1
OLFML1
ENO1
ADAM12
OSBPL8
TRIM21
BIN2
TNFRSF1B
UBASH3B
WDR26
NNMT
NPL
SLC43A1
ANKLE2
NCKAP1L
KIF26B
SSH1
ARHGAP21
PIP5K1A
PGD
PPP1R12A
JAM3
MAT1A
ETV3
MACF1
EPS15
RILPL2
ANP32E
NASP
TMEM50A
NOTCH2
ATL3
SWAP70
LAMB3
VSTM4
ELOVL1
TBK1
PFKP
MIER1
ZNHIT6
PTPN14
NTM
CD248
NRBF2
PRRC2C
GPSM2
EMP1
CPXM2
MAML2
TSPAN14
JAK1
MARVELD1
PTF1A
IL2RA
BIRC3
SPSB1
SRGN
RFX5
OAS1
SBF2
OPN3
SELPLG
THEMIS2
KIAA1324
PFKFB3
DHX9
JMJD1C
HERC4
GATA3
PTPRC
CD55
PTGFRN
SH3PXD2A
TNFRSF9
KLF6
SLC30A7
TSPAN18
CD52
FERMT3
LPXN
CLEC2D
ARHGAP30
MAP7D1
SVIL
TSPAN9
MFAP2
SLC8B1
CNN3
SLAMF7
PRDM2
FEZ1
MSI1
RCN1
FCGR2A
P4HA3
ARNTL2
LAMC2
CDC73
LIX1L
TPR
PPFIBP1
RNF186
RARG
FUT11
SFT2D2
INPP5F
RHBDL2
RGS1
DPYD
FGD6
RASSF3
MAP3K6
FBLIM1
S100A6
CDK17
EFCAB14
KLHL20
MASTL
PGM2L1
ANKRD35
THBS3
CLEC7A
ADAR
LMNA
BUB3
KNTC1
PSMA5
TPP1
MCL1
KDM5B
FGFR1OP2
RCC2
MAPK8IP1
TSPAN1
UBE2D1
PRELP
PCED1B
ACTA2-AS1
IL18
CDC7
NT5C2
TMEM52
KIAA1217
SLC15A4
TMEM72
VIM
CACNB3
DNM1L
KCNAB2
NET1
PROX1
ANXA11
GTF2H3
GNPTAB
HSD11B1
S100A11
CHD1L
PPFIA2
SIPA1L2
OASL
FCGR3A
PDLIM1
MCOLN3
PRICKLE1
SP1
BTBD10
GBP3
CD163
LRRC8C
SLC37A2
JRKL
P4HA1
TNKS1BP1
NINJ2
CD69
WDR47
GAS2
H6PD
BPNT1
IFITM3
ACER3
CHRM3
SLC2A1
FAR2
IFITM2
RAB29
IVNS1ABP
PHYHIPL
ARAP1
MS4A4A
CYB5R2
DKK3
SNHG12
CHML
CD84
CEP55
ECM1
TMEM19
IFI44L
NUAK1
LYST
STYK1
RASSF5
PIAS3
HTRA1
PLEKHO1
GBP5
SFN
APBB1IP
ALOX5
RACGAP1
CKAP5
RAB30
MTMR11
LMO4
SLC38A2
IFIT2
TAF1A
SGIP1
UHRF1BP1L
GLI1
SLCO2B1
CD9
FMOD
PDE4B
NAV1
SPTY2D1
RGS16
CHST15
C11orf24
PRTFDC1
COL11A1
RAB42
PLPP4
RTKN2
UHMK1
GAB2
NEURL1
SLC16A12
MS4A6A
HSD17B6
TRIM29
OLR1
PIK3C2B
CENPF
ARHGEF17
MKI67
BCAR3
ST3GAL4
OSBPL5
MMP12
FAM222A
ADAM8
DKK1
ITPKB
RLF
MNDA
CTPS1
HVCN1
ADAMTS14
CASP4
ADAM15
FKBP2
PLXNC1
LINC00339
TMTC2
TNFRSF14
PGBD5
C1QC
PRSS23
PTGS2
CD2
ITPRIP
WDFY4
CDK1
TMEM119
FIBIN
KIF20B
SLC39A5
TXNIP
RALGPS2
TRHDE
HDAC1
ERP27
BLZF1
HOXC8
FLI1
CTSE
HELLS
GRK5
C1QB
A2M
PHLDA1
PODN
CRABP2
RHOF
TMTC3
IL10RA
UNC5B
EPHA2
GALE
CD3D
WEE1
TIGAR
ID3
ANO6
CSRP1
ODF2L
APAF1
COL17A1
CELA2B
GNS
PTPRO
DUSP6
TRAF3IP3
BACE1
ADAMTS4
CR1
ASPM
TEAD1
LBR
ARNTL
M6PR
CAPN5
CD3G
HTATIP2
UBE2T
SELL
ARHGAP20
VCAM1
RIC3
KIF11
SCD
SLAMF6
STIL
CD1C
LMOD1
DTL
LPAR5
CELF2
NLRP3
SLC35F2
NDC1
BHLHE41
KRT7
MCU
AMIGO2
WNK1
CD3E
PYHIN1
C1QA
SYNC
NXPH4
ABL2
FHL3
DLG5
PLBD1
OAT
UNC93B1
IFITM10
ITGB7
TNFSF4
C1orf162
FAM111A
CAMK2N1
ESRRG
SLAMF1
EGR2
FAM111B
CFAP70
LYZ
PIK3CD
ACAT1
MRC1
RASSF8
SFMBT2
PNLIPRP1
RAD54L
TESPA1
BCL9L
KCNK1
HOGA1
STK33
HSPA8
AIM2
SH3BGRL3
CTRC
TMEM125
PRF1
NRP1
S100A4
S100A13
PDE1B
SLK
ATP8B2
MCAM
NAV3
GAS2L3
ADGRL4
RNF169
TSPAN15
PHLDB1
RUNX3
SYT11
CD82
ERO1B
CD48
ABTB2
MPEG1
PLA2G4A
C1orf194
CHORDC1
SLAMF8
CUZD1
CHEK1
FMO1
ZCCHC24
DCHS1
C3AR1
COL16A1
UBE2L6
ADAMTSL4
NRIP3
KCNJ5
LRRN4CL
MFSD2A
ZC3H12A
MAP3K12
DHCR24
TSKU
LIPA
TM7SF2
AKT3
NUF2
RAD51AP1
CD163L1
A1CF
S100A14
VWF
GSTP1
SDS
MLLT11
S100A9
ARHGAP9
CYP2C18
GOLGA7B
KLRB1
SIDT2
KIF18A
TAGLN2
CELA3B
MEGF6
TSPAN2
TENM4
MGP
PAK1
USP2
KIF14
TBC1D30
MMP7
LMO3
CDC42BPA
LRP8
PTPRR
SORL1
GAPDH
RGS18
DNAJC12
LAX1
CD5
PLA2G1B
CTSD
LINC01559
PTPRB
PPP1R12B
BAG3
MMP1
AKR1C2
KIF2C
LAYN
FOLR2
EPHX4
RAP1GAP
FCGR3B
PLOD1
NEXN
FBXO2
IQGAP3
IFIT3
RCSD1
PAH
RAB38
PLEKHB1
KCNH3
PNLIPRP2
TMEM61
HCAR1
PIFO
LPAR3
SLC30A2
MCOLN2
SESN3
IGFBP6
ECHDC3
P2RY6
CSF3R
MMP19
ITGA8
PTPN7
EPYC
TBX3
ALDH2
MMRN2
MUC15
TEKT2
GJB3
MMP3
LEMD1
KRT6B
LCK
FOXM1
IFIT1
FCRL5
MS4A2
ANO5
DUSP8
APLNR
AMY2A
CHI3L1
PADI1
COMTD1
TIE1
NEK2
MAN1C1
TBX15
PAMR1
TMEM45B
WT1
HTR1D
ANKRD22
FGR
FADS2
KCNJ8
SERPING1
EFNA4
HCAR3
TCN1
SEMA4A
PDZK1
SPI1
TCF7L2
OLFML3
CH25H
TCEA3
S100A8
MRGPRF
DNALI1
PNLIP
MYEOV
GVINP1
CACNB2
PDCD4
F3
SLC22A18AS
GJA5
CD1A
PRG4
EPS8L3
TUBA1A
GRAMD1B
HNF1A-AS1
PBLD
NR5A2
GJB4
SMAP2
CLEC12A
EPHB2
NRG3
IL22RA1
DIRAS3
CD6
IFI6
RIMKLB
KIAA1549L
MDK
RERG
S100A2
TTLL7
ALDH3B1
CD34
CMKLR1
CDCA8
CAPRIN2
LGR5
IQSEC3
SPOCK2
RASGRP2
SMAGP
PTHLH
SLC2A5
SLC35F3
FAM163A
CDA
TMEM151A
COL8A2
CD247
ADM
C11orf96
CALY
PHGDH
MXRA8
CLCF1
KRT6A
P2RY2
HKDC1
PTPRU
OGDHL
HOOK1
CRACR2B
UCP2
FCRL2
TGFB2
TRPM5
DUSP5
MMP13
SELP
SORBS1
ENO2
S1PR1
SFRP5
SH3D21
FCER1A
MMP10
CLEC4E
MS4A1
SAA1
SAA2
SLC38A4
TSPAN8
RASAL1
KRT5
AKR7A3
GALNT6
CPM
POU2AF1
IGF1
PPP1R1A
ATRNL1
CYP2C9
ISG15
FAM131C
SERINC2
KCNE3
CASQ2
NR0B2
BCL2L15
SPRR3
PIGR
G0S2
HSPA7
BTG2
CR2
FCRL1
KCNJ11
GREM2
SCUBE2
FCMR
RND1
ANKRD1
AK4
CHIT1
DMBT1
WNT4
CST6
CELF3
ALDH1L2
SPRR1B
ATF3
TACSTD2
SPRR1A
CAPN9
LYVE1
SLC26A9
CNIH2
A2ML1
KRT4
GJB5
HSPA6
HABP2
SLCO1B3
C4BPB
BCAT1
ANXA8
SELE
CLRN3
FAM177B
MIR210
C1orf127
RGS4
LAD1
MUC5B
RNU6-76P
IAPP
UCN3
SCNN1A
APOBEC1
LCE3C
PLA2G2A
MRGPRX1
PDZK1IP1
SYT8
KCNA6
OR5AR1
ACKR1
OR5M8
MUC6
F5
LEFTY1
MIR139
OR2L8
ABCC8
NPFF
HEPN1
AQP5
CRP
SNORD28

## Sheet: Supplementary Table 4
495 Prognostic DEGs
id	HR	HR.95L	HR.95H	pvalue
CORO1C	1.53365	1.17464	2.00238	0.00167268
VCL	1.63702	1.26842	2.11275	0.000152663
MYOF	1.5638	1.29363	1.8904	3.8311e-06
GBP2	1.71339	1.33846	2.19335	1.92302e-05
CAP1	1.63071	1.24129	2.14231	0.000443831
IFI16	1.34628	1.117	1.62262	0.00179919
MTA2	1.60135	1.0008	2.56228	0.0496122
BRSK2	0.734856	0.586076	0.921405	0.00760453
ELK3	1.54269	1.19029	1.99944	0.00105117
KDM2A	1.90584	1.29808	2.79814	0.000996732
EPS8	1.62889	1.30983	2.02566	1.15154e-05
CAPZB	1.5871	1.13853	2.21241	0.00642116
CFL1	1.74463	1.21206	2.51119	0.00274522
MPZL1	1.40007	1.01308	1.93489	0.0414788
HK1	1.80975	1.30666	2.50655	0.000357735
DGKA	1.57727	1.22452	2.03165	0.00041845
GBP1	1.37887	1.15527	1.64576	0.000372644
CDC42SE1	1.48919	1.10496	2.00704	0.00890975
FAS	1.28055	1.02439	1.60077	0.0298911
IRAK3	1.28748	1.06664	1.55404	0.00849116
VDR	1.6362	1.27279	2.10338	0.000121914
NUCB2	0.802649	0.658804	0.977901	0.029129
SYTL2	1.19278	1.00868	1.41047	0.0392975
CTTNBP2NL	1.69775	1.24559	2.31404	0.000808713
MR1	1.4574	1.1143	1.90614	0.00595535
AHNAK	1.448	1.14858	1.82547	0.00173606
STX6	1.95811	1.31644	2.91254	0.000909484
SRGAP2	1.50347	1.09532	2.0637	0.0116243
PTPRE	1.59397	1.18221	2.14914	0.00222976
CASP1	1.24005	1.01135	1.52046	0.0386005
CTTN	1.71654	1.26892	2.32208	0.000456828
NECAP2	1.69289	1.18599	2.41643	0.00373783
RNF19B	1.35236	1.01388	1.80383	0.0399984
ARHGAP42	1.70564	1.34179	2.16816	1.29112e-05
CHST11	1.50614	1.20775	1.87827	0.000277431
TXNRD1	1.41087	1.05048	1.89492	0.0221857
ETV6	2.24655	1.57479	3.20486	7.99787e-06
RIT1	1.65911	1.17722	2.33827	0.00382914
SLC16A1	1.49859	1.222	1.83778	0.000101968
CLEC2B	1.33141	1.10057	1.61066	0.00321545
TUBA1C	1.76069	1.3692	2.26411	1.03842e-05
PRDX1	1.62036	1.16413	2.25541	0.00422677
GLS2	0.654243	0.492916	0.86837	0.00331455
CTSC	1.25781	1.01826	1.55372	0.0333488
LIMA1	1.24859	1.01192	1.5406	0.0384047
LDHA	1.76033	1.40455	2.20623	9.15736e-07
CTSK	1.15251	1.01165	1.31298	0.0328317
YAP1	1.58575	1.26481	1.98812	6.43995e-05
ETS1	1.24368	1.01063	1.53046	0.0394122
ZNF438	1.59684	1.0974	2.32359	0.01446
CBL	1.55837	1.11721	2.17372	0.00898238
S100A10	1.41196	1.17162	1.70161	0.000290482
RGS10	1.36986	1.05945	1.77122	0.0163734
CLIC4	1.32852	1.07785	1.63748	0.00775194
PDPN	1.24883	1.06352	1.46643	0.0067007
CPNE8	1.42155	1.09459	1.84617	0.0083461
GPRC5A	1.35943	1.19289	1.54922	4.12011e-06
STAT2	1.45018	1.07167	1.96239	0.0160196
RASAL2	1.6727	1.25489	2.22962	0.000450845
ARHGEF2	1.32449	1.01359	1.73076	0.0395107
DRAM1	1.53074	1.1606	2.01893	0.00257429
ACSL5	1.24373	1.09817	1.40859	0.000593514
PICALM	1.73354	1.23016	2.4429	0.00166924
SERPINH1	1.32759	1.08943	1.61781	0.00496873
LUZP1	1.35394	1.01558	1.80504	0.0388935
CAPN2	1.64572	1.25189	2.16346	0.000357379
LUM	1.1376	1.00078	1.29314	0.0486249
HNRNPF	1.9016	1.29567	2.7909	0.00102642
ITGB1	1.44809	1.16525	1.79958	0.000839913
ATP2B4	1.33239	1.04927	1.6919	0.0185424
RHOC	1.58051	1.20131	2.07941	0.00107417
S100A16	1.61384	1.32289	1.96878	2.37265e-06
REEP3	1.64277	1.27304	2.11987	0.000135819
HSPG2	1.22591	1.01089	1.48666	0.0384477
THY1	1.1942	1.0093	1.41297	0.0386574
NCF2	1.19145	1.01633	1.39675	0.0307974
ANO1	1.45991	1.24259	1.71524	4.20278e-06
PLAU	1.40724	1.21546	1.62927	4.86791e-06
ZNF143	2.08138	1.32147	3.27826	0.00156368
STAT6	1.4918	1.1263	1.97592	0.00528084
PRRX1	1.19858	1.02741	1.39826	0.0212273
MICAL2	1.39848	1.13911	1.71692	0.00135372
CAPZA1	1.60136	1.19116	2.15281	0.00181739
CAMKK2	1.65854	1.14218	2.40833	0.00784846
OAS2	1.37492	1.18489	1.59543	2.72445e-05
NID1	1.23975	1.03437	1.4859	0.0200351
LAMC1	1.37856	1.09054	1.74265	0.00725781
DR1	1.95045	1.31707	2.88841	0.000853839
GNG12	1.42382	1.09772	1.8468	0.00775535
FRRS1	1.48098	1.21583	1.80396	9.5584e-05
CCKBR	0.772346	0.599593	0.994871	0.0455246
APLP2	1.60731	1.21776	2.12149	0.000804705
TNFRSF1A	1.51827	1.09408	2.10693	0.0124958
TINAGL1	1.37942	1.15166	1.65222	0.000476465
MFAP5	1.11397	1.00749	1.23171	0.0352484
CLMP	1.22018	1.05082	1.41684	0.0090518
HENMT1	1.25687	1.00254	1.57571	0.0474816
PTPN22	1.22656	1.00651	1.49472	0.0429423
MTMR2	1.91021	1.33117	2.74113	0.000444123
SLC16A4	1.22118	1.04399	1.42846	0.0124857
MPZL2	1.41121	1.20361	1.65462	2.20851e-05
PLK3	1.30405	1.0518	1.6168	0.0155033
RRAGC	1.60472	1.07997	2.38444	0.0192468
CDK2	2.13807	1.54365	2.96139	4.82868e-06
GBP4	1.3846	1.16216	1.64962	0.000270752
MCMBP	1.70133	1.1045	2.62068	0.0159144
RBMS2	1.68716	1.2341	2.30654	0.00104414
ENDOD1	1.43132	1.13428	1.80613	0.00251337
PATL1	2.32609	1.65286	3.27355	1.28273e-06
TAOK3	1.62275	1.15482	2.28027	0.00528171
FCER1G	1.21989	1.02555	1.45106	0.0247772
SFXN3	1.7518	1.28951	2.37982	0.000335098
HDAC7	1.52455	1.07677	2.15855	0.0174617
GNB1	1.54182	1.07916	2.20284	0.0173848
BICD1	1.47018	1.07638	2.00805	0.0154072
IFI44	1.25911	1.09871	1.44292	0.000919723
PANX1	1.55736	1.16539	2.08117	0.00274781
SLC2A3	1.18662	1.0199	1.38059	0.0267559
SLC25A24	1.50126	1.17239	1.92238	0.00127876
STK38L	1.49052	1.16368	1.90916	0.00157658
PLCB3	1.48157	1.16688	1.88113	0.00125158
RECQL	1.35034	1.07409	1.69764	0.0101101
NOX4	1.25681	1.0663	1.48136	0.00642306
RAP1B	1.58663	1.12386	2.23996	0.0086994
PTAFR	1.29374	1.046	1.60015	0.017565
ARHGAP1	1.45227	1.01766	2.07248	0.0397394
KITLG	1.28281	1.07552	1.53005	0.00561196
SSPN	1.2498	1.01767	1.53489	0.0334178
SLC9A1	1.3065	1.05841	1.61276	0.0128368
ITGA5	1.3619	1.13599	1.63273	0.000844342
TMPRSS4	1.25312	1.12857	1.39142	2.39573e-05
CD58	1.57313	1.27645	1.93875	2.14583e-05
NEK7	1.59107	1.21897	2.07676	0.000633777
TP53BP2	1.49405	1.08034	2.06618	0.0152182
SLC39A1	1.91043	1.33981	2.72409	0.000349032
PACS1	1.84194	1.2708	2.66977	0.00125798
PPFIA1	1.74452	1.15475	2.6355	0.00820673
ENO1	1.57745	1.26431	1.96815	5.4094e-05
ADAM12	1.17444	1.03876	1.32786	0.0102582
OSBPL8	1.29596	1.00667	1.66838	0.0442695
TRIM21	1.96613	1.38772	2.78565	0.000142843
UBASH3B	1.58744	1.26323	1.99485	7.34664e-05
ANKLE2	1.50139	1.05272	2.14128	0.0248582
KIF26B	1.34957	1.1217	1.62374	0.0014877
ARHGAP21	1.39741	1.07268	1.82046	0.0131421
ETV3	1.33615	1.00417	1.77788	0.0467507
MACF1	1.45506	1.0804	1.95963	0.0135453
ANP32E	1.41496	1.01722	1.96822	0.0392699
TMEM50A	1.76663	1.2221	2.55378	0.00247196
NOTCH2	1.51309	1.20877	1.89403	0.000300529
ATL3	1.67431	1.22327	2.29165	0.00128915
LAMB3	1.35951	1.20498	1.53385	6.07912e-07
ELOVL1	1.94095	1.4156	2.66125	3.81788e-05
PFKP	1.3469	1.10098	1.64776	0.00378968
ZNHIT6	1.42579	1.03884	1.95686	0.0281033
PTPN14	1.7532	1.33796	2.2973	4.67787e-05
NTM	1.24492	1.05266	1.47231	0.010482
NRBF2	1.72653	1.15109	2.58965	0.00828544
PRRC2C	1.65341	1.22134	2.23832	0.00113867
GPSM2	1.6054	1.26109	2.0437	0.0001213
EMP1	1.215	1.06627	1.38447	0.00346448
MAML2	1.49119	1.16846	1.90307	0.00132226
TSPAN14	2.24912	1.54362	3.27708	2.4379e-05
MARVELD1	1.31123	1.02268	1.68119	0.0326128
IL2RA	1.19771	1.03125	1.39103	0.0181247
BIRC3	1.2847	1.13237	1.45753	0.000100135
OAS1	1.38658	1.18638	1.62057	3.98959e-05
SBF2	1.60561	1.11568	2.31068	0.0107933
OPN3	1.62478	1.22339	2.15786	0.000800333
SELPLG	1.22573	1.02297	1.46867	0.027373
KIAA1324	0.858688	0.784497	0.939895	0.000951549
HERC4	1.98133	1.31458	2.98625	0.00108813
CD55	1.25124	1.06307	1.47271	0.00702893
PTGFRN	1.43889	1.14115	1.81431	0.0020964
KLF6	1.46664	1.16412	1.84777	0.00115681
SLC30A7	1.99768	1.35179	2.95217	0.000515338
SVIL	1.26723	1.02533	1.5662	0.0284232
MFAP2	1.28997	1.11127	1.49742	0.000817928
SLC8B1	1.69423	1.18559	2.4211	0.0037963
MSI1	0.591097	0.463963	0.753068	2.08881e-05
P4HA3	1.25763	1.05663	1.49686	0.00988196
ARNTL2	1.68218	1.41187	2.00425	5.92199e-09
LAMC2	1.37686	1.22473	1.5479	8.63796e-08
CDC73	1.57197	1.10949	2.22723	0.0109452
PPFIBP1	1.82433	1.3936	2.38818	1.21272e-05
RARG	1.54684	1.20589	1.98419	0.000595447
RHBDL2	1.3277	1.1324	1.55668	0.000480146
DPYD	1.47565	1.18521	1.83727	0.000502527
FGD6	1.81051	1.46606	2.23589	3.52498e-08
RASSF3	1.5032	1.20089	1.88161	0.000373766
MAP3K6	1.35379	1.02213	1.79306	0.0346351
FBLIM1	1.34196	1.02173	1.76256	0.0344738
S100A6	1.27085	1.07408	1.50366	0.00522891
MASTL	1.83748	1.28333	2.63091	0.000893239
PGM2L1	1.48846	1.18694	1.86658	0.000573589
ADAR	1.54911	1.07872	2.22462	0.0177711
LMNA	1.26456	1.01746	1.57166	0.0343424
BUB3	1.51929	1.04752	2.20353	0.0274777
KNTC1	1.82305	1.35648	2.45009	6.85029e-05
PSMA5	1.92031	1.33699	2.75812	0.000412258
KDM5B	1.8407	1.2918	2.62285	0.000732601
RCC2	1.79284	1.32785	2.42066	0.000138363
MAPK8IP1	0.680693	0.549306	0.843507	0.000439195
TSPAN1	1.26409	1.12492	1.42048	8.21592e-05
UBE2D1	1.43449	1.02473	2.00809	0.0355258
PCED1B	1.3867	1.09281	1.75964	0.00713939
IL18	1.46511	1.22212	1.7564	3.6599e-05
CDC7	1.46855	1.0884	1.9815	0.011932
NT5C2	1.38664	1.06288	1.80902	0.0159746
KIAA1217	1.39461	1.12771	1.72467	0.00214849
SLC15A4	1.54182	1.06355	2.23516	0.0223026
TMEM72	0.648315	0.463763	0.906308	0.0112281
NET1	1.5838	1.27989	1.95988	2.33597e-05
PROX1	0.747772	0.634385	0.881426	0.000531634
ANXA11	1.60483	1.191	2.16246	0.0018791
GTF2H3	1.41839	1.01622	1.9797	0.0399214
GNPTAB	1.55203	1.11466	2.16102	0.0092502
S100A11	1.50286	1.229	1.83774	7.21831e-05
OASL	1.39408	1.21049	1.60551	4.00075e-06
FCGR3A	1.1734	1.01555	1.35577	0.0300553
MCOLN3	0.663864	0.534542	0.824474	0.00021062
SP1	2.11204	1.47573	3.0227	4.36027e-05
BTBD10	1.60224	1.11733	2.29759	0.0103707
GBP3	1.22804	1.05076	1.43523	0.00981063
SLC37A2	1.21038	1.00827	1.45301	0.0405293
JRKL	1.48716	1.10632	1.9991	0.00855339
P4HA1	1.40388	1.1674	1.68828	0.000312776
TNKS1BP1	1.72024	1.26992	2.33025	0.000460027
NINJ2	1.31643	1.04802	1.6536	0.0181232
GAS2	0.758699	0.600423	0.958699	0.0207068
H6PD	1.41484	1.05109	1.90448	0.0221037
IFITM3	1.42684	1.12952	1.80244	0.00286837
SLC2A1	1.31589	1.16599	1.48506	8.64028e-06
FAR2	1.27822	1.05325	1.55124	0.0129482
IFITM2	1.39829	1.09914	1.77885	0.00633993
PHYHIPL	0.722163	0.587783	0.887265	0.00194447
CYB5R2	1.50909	1.1441	1.99053	0.00358167
CHML	1.6368	1.26877	2.11158	0.000149529
CEP55	1.77311	1.44979	2.16854	2.46077e-08
ECM1	1.1797	1.03439	1.34542	0.0137346
IFI44L	1.18751	1.06172	1.32821	0.00262779
STYK1	1.40896	1.18912	1.66943	7.45307e-05
PIAS3	1.58625	1.21766	2.06642	0.000627258
GBP5	1.2095	1.04088	1.40544	0.0130274
SFN	1.35429	1.19644	1.53298	1.61609e-06
ALOX5	1.26845	1.06286	1.5138	0.00839631
RACGAP1	2.21337	1.66549	2.94148	4.36129e-08
CKAP5	1.93024	1.30865	2.84709	0.000911486
MTMR11	1.19591	1.01396	1.41051	0.0336194
LMO4	1.26367	1.03508	1.54274	0.0215288
SLC38A2	1.66455	1.25721	2.20387	0.000373078
IFIT2	1.45691	1.19772	1.77219	0.000166482
TAF1A	1.50957	1.10905	2.05472	0.00884593
CD9	1.41828	1.18991	1.69048	9.57678e-05
SPTY2D1	1.7278	1.23492	2.41741	0.00141603
CHST15	1.31438	1.06216	1.62649	0.0119126
C11orf24	1.71133	1.21388	2.41266	0.00216937
COL11A1	1.13993	1.04596	1.24234	0.00284674
RAB42	1.34454	1.07704	1.67848	0.00890479
PLPP4	1.2156	1.06675	1.38521	0.00339392
RTKN2	1.38037	1.14588	1.66284	0.000690073
UHMK1	1.37075	1.01915	1.84364	0.0370321
NEURL1	0.761307	0.660643	0.877309	0.000163947
SLC16A12	0.879649	0.780584	0.991286	0.0354191
TRIM29	1.2422	1.12394	1.37291	2.14855e-05
OLR1	1.12002	1.01496	1.23595	0.0241097
CENPF	1.60003	1.3304	1.9243	5.9793e-07
MKI67	1.61029	1.34164	1.93273	3.12368e-07
BCAR3	1.66339	1.32109	2.09438	1.49924e-05
OSBPL5	1.42922	1.09856	1.85942	0.00781178
MMP12	1.18806	1.06585	1.32428	0.00186185
FAM222A	0.667535	0.545667	0.816622	8.50857e-05
ADAM8	1.29554	1.09778	1.52893	0.00218513
DKK1	1.29851	1.17355	1.43678	4.199e-07
RLF	1.52637	1.09452	2.12859	0.0126936
CTPS1	1.50309	1.12098	2.01545	0.00646846
ADAMTS14	1.34743	1.1236	1.61586	0.00129415
CASP4	1.93471	1.35695	2.75847	0.00026579
FKBP2	0.596028	0.429226	0.82765	0.00200649
TMTC2	1.5406	1.17822	2.01444	0.00158519
PGBD5	0.746498	0.585031	0.952529	0.0187195
PRSS23	1.27182	1.02673	1.57541	0.0276995
PTGS2	1.17773	1.05159	1.319	0.00465098
ITPRIP	1.32898	1.05565	1.67308	0.0154796
CDK1	1.73378	1.41073	2.1308	1.68783e-07
FIBIN	1.14694	1.00114	1.31396	0.0481045
KIF20B	1.9894	1.5118	2.61788	9.07942e-07
HDAC1	1.36111	1.01741	1.82091	0.0378783
BLZF1	1.47531	1.09731	1.98352	0.0100281
CTSE	1.1213	1.04189	1.20676	0.00225121
HELLS	1.68467	1.25557	2.26042	0.000506472
PHLDA1	1.62228	1.26483	2.08074	0.000138971
CRABP2	1.26002	1.13289	1.40142	2.05047e-05
RHOF	2.32063	1.75531	3.06803	3.42625e-09
UNC5B	1.34966	1.07827	1.68935	0.00884677
EPHA2	1.39776	1.21298	1.61069	3.67577e-06
GALE	1.39974	1.15656	1.69405	0.000552728
WEE1	1.44616	1.11426	1.87693	0.00555
ANO6	1.66452	1.27169	2.17868	0.0002073
COL17A1	1.22111	1.12378	1.32687	2.43281e-06
DUSP6	1.3786	1.079	1.76139	0.0102255
ASPM	1.65869	1.35893	2.02458	6.50509e-07
TEAD1	1.34189	1.00008	1.80052	0.0499338
LBR	1.431	1.06119	1.92968	0.0188102
M6PR	1.36914	1.01845	1.84059	0.0374306
CAPN5	1.22393	1.04572	1.43251	0.011843
HTATIP2	1.57621	1.2064	2.0594	0.000851916
UBE2T	1.52953	1.22017	1.91732	0.000227888
VCAM1	1.15851	1.00181	1.33971	0.0472123
RIC3	0.657791	0.53072	0.815288	0.000130981
KIF11	1.83885	1.45198	2.32881	4.31923e-07
STIL	1.8291	1.41372	2.36653	4.34398e-06
DTL	1.66492	1.33275	2.07987	7.12413e-06
LPAR5	1.49336	1.18652	1.87954	0.000632191
SLC35F2	1.89906	1.50767	2.39205	5.13428e-08
NDC1	2.02452	1.48255	2.7646	9.12129e-06
BHLHE41	1.31658	1.07953	1.60569	0.0066183
KRT7	1.45823	1.27523	1.6675	3.51744e-08
MCU	1.36314	1.10174	1.68657	0.0043452
AMIGO2	1.48553	1.23123	1.79235	3.60647e-05
WNK1	1.40634	1.10522	1.7895	0.0055408
NXPH4	0.717723	0.572157	0.900324	0.00413236
FHL3	1.28493	1.0025	1.64694	0.0477401
DLG5	1.45385	1.13653	1.85976	0.00289503
PLBD1	1.30439	1.11817	1.52163	0.000722015
UNC93B1	1.4423	1.17585	1.76913	0.000440665
IFITM10	1.22969	1.04369	1.44883	0.0134714
ITGB7	1.39341	1.07936	1.79884	0.010894
TNFSF4	1.28485	1.05991	1.55754	0.0106969
FAM111A	1.47129	1.07831	2.00748	0.0148714
FAM111B	1.9228	1.52276	2.42794	3.94264e-08
CFAP70	0.524327	0.38298	0.717841	5.61742e-05
ACAT1	0.690594	0.540543	0.882297	0.00305802
RAD54L	1.88913	1.45603	2.45105	1.68607e-06
BCL9L	1.58077	1.22793	2.03499	0.000380439
KCNK1	1.2627	1.07157	1.48793	0.0053466
STK33	0.661576	0.525498	0.832892	0.000437671
AIM2	1.20954	1.04405	1.40125	0.0112699
SH3BGRL3	1.55327	1.20759	1.9979	0.000606756
S100A4	1.16776	1.04137	1.3095	0.00796512
S100A13	1.31507	1.01832	1.69829	0.035805
SLK	1.50706	1.16892	1.94301	0.00155641
ATP8B2	0.814147	0.66544	0.996085	0.0457082
RNF169	1.62667	1.214	2.17963	0.00111874
TSPAN15	1.29888	1.07959	1.56273	0.00557837
CD82	1.31001	1.05828	1.62161	0.013128
ERO1B	0.864798	0.776982	0.962539	0.00784142
ABTB2	1.36799	1.1146	1.67899	0.00271758
C1orf194	0.665024	0.485975	0.910041	0.0108035
CHEK1	2.01362	1.50154	2.70034	2.93906e-06
UBE2L6	1.62387	1.22386	2.15461	0.00077938
ADAMTSL4	1.22814	1.02341	1.47384	0.0271998
NRIP3	1.51068	1.14552	1.99224	0.00347492
MAP3K12	0.775657	0.604638	0.995048	0.0456057
DHCR24	1.41914	1.17401	1.71544	0.000296677
TSKU	1.35248	1.09448	1.6713	0.00517464
TM7SF2	0.718345	0.544855	0.947077	0.0190017
NUF2	1.6167	1.30405	2.00431	1.18102e-05
RAD51AP1	1.63757	1.33624	2.00685	1.99698e-06
A1CF	0.770541	0.647665	0.916728	0.0032725
S100A14	1.22442	1.10912	1.3517	6.01324e-05
GSTP1	1.52224	1.22284	1.89496	0.000169727
S100A9	1.178	1.0391	1.33547	0.0104909
CYP2C18	1.15233	1.03869	1.27842	0.00744144
GOLGA7B	0.734224	0.571288	0.94363	0.0158142
SIDT2	0.730736	0.551744	0.967795	0.0286467
KIF18A	1.80067	1.44327	2.24658	1.88568e-07
TAGLN2	1.44419	1.10291	1.89107	0.00753771
MEGF6	1.23261	1.02508	1.48216	0.0261955
PAK1	1.38638	1.07822	1.78261	0.0108602
USP2	0.684485	0.546508	0.857297	0.000965162
KIF14	1.8508	1.45985	2.34644	3.67555e-07
MMP7	1.18244	1.07586	1.29957	0.000506821
LMO3	0.788402	0.644617	0.964258	0.0206544
LRP8	1.29503	1.01454	1.65306	0.0379049
PTPRR	1.31119	1.13068	1.52052	0.000336882
GAPDH	1.41388	1.15375	1.73266	0.000841794
LINC01559	1.19518	1.07641	1.32705	0.00084113
BAG3	1.47014	1.17674	1.83669	0.000691573
MMP1	1.11132	1.03427	1.19411	0.00398698
KIF2C	1.69433	1.38155	2.07791	4.10472e-07
EPHX4	1.49646	1.22986	1.82084	5.65225e-05
PLOD1	1.75046	1.36642	2.24243	9.40468e-06
IQGAP3	1.48778	1.23873	1.7869	2.13339e-05
IFIT3	1.3432	1.14766	1.57207	0.000237328
PAH	0.77349	0.664367	0.900536	0.000932418
RAB38	1.31646	1.08435	1.59824	0.00546411
PLEKHB1	0.678738	0.548314	0.840185	0.000371731
KCNH3	0.585422	0.444341	0.771296	0.000141347
TMEM61	0.746809	0.616094	0.905258	0.00294065
HCAR1	1.2456	1.0638	1.45847	0.00636733
PIFO	0.712308	0.557996	0.909295	0.00646416
SESN3	0.81608	0.68102	0.977926	0.0276812
ECHDC3	0.839339	0.705244	0.99893	0.0486069
P2RY6	1.64495	1.28459	2.10641	7.97934e-05
EPYC	1.10631	1.01175	1.20972	0.0266832
TEKT2	0.660995	0.523864	0.834021	0.000483232
GJB3	1.32194	1.1731	1.48967	4.66198e-06
MMP3	1.1926	1.06739	1.3325	0.00185546
LEMD1	1.17889	1.05018	1.32338	0.00527074
KRT6B	1.12844	1.0255	1.2417	0.0132873
FOXM1	1.54823	1.30486	1.83699	5.45139e-07
IFIT1	1.16592	1.01365	1.34105	0.0315642
ANO5	0.768708	0.612148	0.96531	0.0235852
DUSP8	0.691258	0.548664	0.870911	0.00173297
CHI3L1	1.17922	1.03711	1.34081	0.0118692
PADI1	1.15989	1.075	1.25149	0.000130812
COMTD1	0.776384	0.619664	0.972739	0.0277907
NEK2	1.59614	1.31406	1.93877	2.44466e-06
MAN1C1	0.74396	0.605035	0.914785	0.00503952
TBX15	1.27292	1.08109	1.49878	0.00378433
HTR1D	1.19807	1.02281	1.40337	0.0251251
ANKRD22	1.33857	1.17298	1.52754	1.50453e-05
SERPING1	1.22743	1.0249	1.46997	0.0259282
EFNA4	1.33752	1.10604	1.61745	0.00270424
TCN1	1.0932	1.01333	1.17937	0.021335
PDZK1	0.842739	0.72991	0.97301	0.0196457
TCF7L2	1.42223	1.13118	1.78816	0.00256921
MYEOV	1.33866	1.19309	1.502	6.85344e-07
CACNB2	0.620863	0.486989	0.791538	0.000119789
F3	1.33731	1.142	1.56602	0.000308191
SLC22A18AS	1.43363	1.15531	1.77899	0.00107181
CD1A	1.22438	1.029	1.45685	0.0224762
TUBA1A	0.793995	0.648322	0.9724	0.0257077
HNF1A-AS1	0.811685	0.719522	0.915653	0.000691534
GJB4	1.42602	1.22642	1.6581	3.97083e-06
EPHB2	1.31702	1.05811	1.63929	0.0136723
IL22RA1	1.17248	1.03918	1.32289	0.00976645
S100A2	1.18213	1.09568	1.27539	1.57077e-05
TTLL7	0.728918	0.587994	0.903618	0.0039199
ALDH3B1	1.39573	1.16105	1.67785	0.000385649
CDCA8	1.50147	1.20647	1.86859	0.000270788
CAPRIN2	1.3785	1.11996	1.69672	0.00245369
IQSEC3	0.621639	0.484246	0.798015	0.000191092
SMAGP	1.45095	1.17777	1.78749	0.000469818
PTHLH	1.30749	1.10511	1.54693	0.00177943
SLC2A5	1.28834	1.0336	1.60588	0.0241997
SLC35F3	0.738151	0.597125	0.912484	0.00500694
FAM163A	0.722461	0.582816	0.895565	0.00301256
CDA	1.37153	1.20397	1.56241	2.01349e-06
TMEM151A	0.759694	0.636319	0.906991	0.00236855
COL8A2	1.16638	1.0034	1.35583	0.0450506
ADM	1.2234	1.07829	1.38803	0.00174688
CALY	0.74208	0.637583	0.863703	0.000117065
PHGDH	1.19816	1.01379	1.41605	0.0339507
CLCF1	1.3266	1.09677	1.60458	0.00359615
KRT6A	1.15622	1.0864	1.23052	4.92768e-06
P2RY2	1.6206	1.31576	1.99608	5.60046e-06
HKDC1	1.26292	1.09725	1.4536	0.00113983
PTPRU	1.42214	1.1896	1.70012	0.000110664
OGDHL	0.688155	0.568225	0.833398	0.000130654
TGFB2	1.26074	1.09561	1.45076	0.00121776
TRPM5	0.785883	0.632168	0.976975	0.0300276
MMP13	1.17776	1.05631	1.31316	0.00321291
SH3D21	1.30653	1.08501	1.57329	0.00479298
MMP10	1.15783	1.01659	1.3187	0.0272541
SLC38A4	0.876496	0.776411	0.989483	0.0330998
TSPAN8	1.12293	1.01914	1.23728	0.0191168
RASAL1	1.36608	1.13621	1.64245	0.000905294
KRT5	1.12001	1.04367	1.20193	0.00165135
GALNT6	1.21506	1.03767	1.42278	0.0155568
PPP1R1A	0.768767	0.672788	0.878439	0.000111172
ATRNL1	0.711304	0.572142	0.884316	0.00216407
ISG15	1.22326	1.07042	1.39793	0.00308409
FAM131C	0.826013	0.697821	0.977754	0.0263226
SERINC2	1.30523	1.10941	1.5356	0.00131858
BCL2L15	1.21481	1.05838	1.39436	0.00566236
SPRR3	1.09311	1.01441	1.17792	0.0195356
G0S2	1.16814	1.01665	1.34221	0.0283086
KCNJ11	0.711009	0.592758	0.852851	0.000237831
ANKRD1	1.16274	1.039	1.30123	0.00863278
AK4	1.37101	1.13861	1.65083	0.000869054
WNT4	0.75306	0.650934	0.871207	0.000136616
CST6	1.18942	1.08294	1.30636	0.000288838
CELF3	0.752758	0.653074	0.867658	8.9061e-05
SPRR1B	1.18307	1.09861	1.27403	8.65218e-06
TACSTD2	1.26946	1.11187	1.44939	0.000418658
SPRR1A	1.08276	1.00972	1.16108	0.025656
CNIH2	0.723943	0.605256	0.865904	0.000406301
A2ML1	1.16097	1.05282	1.28024	0.00277557
KRT4	1.13975	1.0248	1.26759	0.0158802
GJB5	1.3241	1.16868	1.50017	1.04819e-05
SLCO1B3	1.19483	1.05224	1.35675	0.0060472
C4BPB	1.18728	1.04151	1.35345	0.010214
BCAT1	1.29142	1.10239	1.51286	0.00153879
ANXA8	1.34142	1.17403	1.53267	1.56505e-05
C1orf127	0.81362	0.695436	0.951888	0.0100039
LAD1	1.37019	1.15511	1.62531	0.000300167
MUC5B	1.12519	1.03281	1.22584	0.00696462
RNU6-76P	1.13575	1.00336	1.28561	0.0441133
UCN3	0.804788	0.716174	0.904365	0.000263384
SCNN1A	1.26376	1.1203	1.42559	0.000140257
PDZK1IP1	1.26272	1.10815	1.43886	0.000462995
ABCC8	0.858386	0.783531	0.940392	0.00103764
AQP5	1.18504	1.08085	1.29928	0.000299533

## Sheet: Supplementary Table 5
		Mendelian Randomization Analyses
Outcome		Exposure	Method	nSNP	β	P-value	IVW Heterogeneity Q-Pvalue	MR Egger Heterogeneity Q-Pvalue	MR Egger Pleiotropy P-value
Pancreatic Cancer (ID: bbj-a-140)	RPS5		Inverse Variance Weighted	2	0.6255	0.0069**	0.5067
Pancreatic Cancer (ID: ebi-a-GCST90018673)	RPS5		Inverse Variance Weighted	2	0.6173	0.0049**	0.3908
Pancreatic Cancer (ID: ebi-a-GCST90018673)	GLRX		Inverse Variance Weighted	3	0.5788	0.0356*	0.3406	0.4622	0.4246
Pancreatic Cancer (ID: ebi-a-GCST90018673)	GLRX		MR Egger	3	0.9711	0.2528
Pancreatic Cancer (ID: ebi-a-GCST90018673)	GLRX		Weighted Median	3	0.6101	0.0261*
Pancreatic Cancer (ID: ebi-a-GCST90018673)	GLRX		Weighted Mode	3	0.6846	0.1403
Pancreatic Cancer (ID: ebi-a-GCST90018673)	GLRX		Simple Mode	3	0.0488	0.9465
Pancreatic Cancer (ID: bbj-a-140)	RPS3A		Inverse Variance Weighted	2	0.3858	0.0384*	0.7579
Pancreatic Cancer (ID: ebi-a-GCST90018893)	PDE4D		Inverse Variance Weighted	2	0.3304	0.0420*	0.9936
Pancreatic Cancer (ID: ebi-a-GCST90018673)	CTSC		Inverse Variance Weighted	4	0.2984	0.0081**	0.8029	0.6481	0.7566
Pancreatic Cancer (ID: ebi-a-GCST90018673)	CTSC		MR Egger	4	0.2356	0.3781
Pancreatic Cancer (ID: ebi-a-GCST90018673)	CTSC		Weighted Median	4	0.2845	0.0087**
Pancreatic Cancer (ID: ebi-a-GCST90018673)	CTSC		Weighted Mode	4	0.2809	0.0997
Pancreatic Cancer (ID: ebi-a-GCST90018673)	CTSC		Simple Mode	4	0.3285	0.1693
Pancreatic Cancer (ID: ebi-a-GCST90018673)	FHIT		Inverse Variance Weighted	3	-0.1398	0.0050**	0.4206	0.278	0.6169
Pancreatic Cancer (ID: ebi-a-GCST90018673)	FHIT		MR Egger	3	-0.1968	0.2968
Pancreatic Cancer (ID: ebi-a-GCST90018673)	FHIT		Weighted Median	3	-0.1387	0.0040**
Pancreatic Cancer (ID: ebi-a-GCST90018673)	FHIT		Weighted Mode	3	-0.1385	0.1093
Pancreatic Cancer (ID: ebi-a-GCST90018673)	FHIT		Simple Mode	3	0.0074	0.966
Pancreatic Cancer (ID: bbj-a-140)	FHIT		Inverse Variance Weighted	3	-0.1441	0.0134*	0.3088	0.236	0.5626
Pancreatic Cancer (ID: bbj-a-140)	FHIT		MR Egger	3	-0.2229	0.3039
Pancreatic Cancer (ID: bbj-a-140)	FHIT		Weighted Median	3	-0.1429	0.0072**
Pancreatic Cancer (ID: bbj-a-140)	FHIT		Weighted Mode	3	-0.1452	0.1327
Pancreatic Cancer (ID: bbj-a-140)	FHIT		Simple Mode	3	0.0355	0.8545
Pancreatic Cancer (ID: ebi-a-GCST90018893)	NCR3		Inverse Variance Weighted	4	-0.2799	0.0043**	0.4033	0.2804	0.6388
Pancreatic Cancer (ID: ebi-a-GCST90018893)	NCR3		MR Egger	4	-0.3464	0.1692
Pancreatic Cancer (ID: ebi-a-GCST90018893)	NCR3		Weighted Median	4	-0.2656	0.0111*
Pancreatic Cancer (ID: ebi-a-GCST90018893)	NCR3		Weighted Mode	4	-0.3098	0.0639
Pancreatic Cancer (ID: ebi-a-GCST90018893)	NCR3		Simple Mode	4	0.0109	0.9649
Pancreatic Cancer (ID: ebi-a-GCST90018893)	TNFRSF9		Inverse Variance Weighted	4	-0.2932	0.0174*	0.1445	0.1847	0.3877
Pancreatic Cancer (ID: ebi-a-GCST90018893)	TNFRSF9		MR Egger	4	-0.1459	0.5024
Pancreatic Cancer (ID: ebi-a-GCST90018893)	TNFRSF9		Weighted Median	4	-0.2436	0.0154*
Pancreatic Cancer (ID: ebi-a-GCST90018893)	TNFRSF9		Weighted Mode	4	-0.2292	0.1013
Pancreatic Cancer (ID: ebi-a-GCST90018893)	TNFRSF9		Simple Mode	4	-0.2942	0.1639
Pancreatic Cancer (ID: bbj-a-140)	MAST4		Inverse Variance Weighted	3	-0.4877	0.0421*	0.8933	0.8126	0.7514
Pancreatic Cancer (ID: bbj-a-140)	MAST4		MR Egger	3	-0.6197	0.3652
Pancreatic Cancer (ID: bbj-a-140)	MAST4		Weighted Median	3	-0.4981	0.0348*
Pancreatic Cancer (ID: bbj-a-140)	MAST4		Weighted Mode	3	-0.5201	0.1903
Pancreatic Cancer (ID: bbj-a-140)	MAST4		Simple Mode	3	-0.2203	0.6586
Pancreatic Cancer (ID: ebi-a-GCST90018673)	RORA		Inverse Variance Weighted	2	-2.089	0.0005***	0.639
Pancreatic Cancer (ID: bbj-a-140)	RORA		Inverse Variance Weighted	2	-2.1478	0.0007***	0.5499

## Sheet: Supplementary Table 6
AverageShortestPathLength	Eccentricity	EdgeCount	Indegree	name	NeighborhoodConnectivity	Outdegree	shared name	Type
1	1	14	0	DDX3X	80	14	DDX3X	RBP
1	1	14	0	ELAVL1	80	14	ELAVL1	RBP
1	1	14	0	HNRNPA2B1	80	14	HNRNPA2B1	RBP
1	1	14	0	IGF2BP3	80	14	IGF2BP3	RBP
1	1	14	0	TARDBP	80	14	TARDBP	RBP
1	1	13	0	CSTF2T	83.5385	13	CSTF2T	RBP
1	1	13	0	LIN28B	83.2308	13	LIN28B	RBP
1	1	13	0	U2AF1	83.8462	13	U2AF1	RBP
1	1	12	0	ALYREF	88	12	ALYREF	RBP
1	1	12	0	CTCF	88	12	CTCF	RBP
1	1	12	0	IGF2BP1	87.3333	12	IGF2BP1	RBP
1	1	12	0	RBMX	86.75	12	RBMX	RBP
1	1	12	0	UPF1	83.25	12	UPF1	RBP
1	1	12	0	YTHDF1	88	12	YTHDF1	RBP
1	1	11	0	EIF3A	87.5455	11	EIF3A	RBP
1	1	11	0	G3BP1	92.2727	11	G3BP1	RBP
1	1	11	0	HDLBP	88.2727	11	HDLBP	RBP
1	1	11	0	IGF2BP2	91.3636	11	IGF2BP2	RBP
1	1	11	0	PRPF8	83.7273	11	PRPF8	RBP
1	1	11	0	PTBP1	89.2727	11	PTBP1	RBP
1	1	11	0	RNF10	77.4545	11	RNF10	RBP
1	1	11	0	SCAF4	88.9091	11	SCAF4	RBP
1	1	11	0	SCAF8	88.5455	11	SCAF8	RBP
1	1	11	0	SOX2	91.9091	11	SOX2	RBP
1	1	11	0	SRSF1	88.9091	11	SRSF1	RBP
1	1	11	0	SRSF7	84.1818	11	SRSF7	RBP
1	1	11	0	YTHDC1	91.3636	11	YTHDC1	RBP
1	1	11	0	YTHDF2	88.9091	11	YTHDF2	RBP
1	1	10	0	CHTOP	93.1	10	CHTOP	RBP
1	1	10	0	DHX36	95.2	10	DHX36	RBP
1	1	10	0	HNRNPC	94.3	10	HNRNPC	RBP
1	1	10	0	HNRNPM	96	10	HNRNPM	RBP
1	1	10	0	MOV10	83.7	10	MOV10	RBP
1	1	10	0	RBFOX2	97.7	10	RBFOX2	RBP
1	1	10	0	RBM10	84.3	10	RBM10	RBP
1	1	10	0	RBM15	97.7	10	RBM15	RBP
1	1	10	0	RBM15B	97.7	10	RBM15B	RBP
1	1	10	0	RNPS1	88.5	10	RNPS1	RBP
1	1	10	0	WDR33	90.5	10	WDR33	RBP
1	1	10	0	WDR4	95.2	10	WDR4	RBP
1	1	10	0	YTHDF3	97.7	10	YTHDF3	RBP
1	1	10	0	ZC3H7B	90.5	10	ZC3H7B	RBP
1	1	9	0	CPSF6	94.8889	9	CPSF6	RBP
1	1	9	0	CPSF7	93.2222	9	CPSF7	RBP
1	1	9	0	CSTF2	93.3333	9	CSTF2	RBP
1	1	9	0	FUS	96.3333	9	FUS	RBP
1	1	9	0	HNRNPK	95.2222	9	HNRNPK	RBP
1	1	9	0	HNRNPU	96.2222	9	HNRNPU	RBP
1	1	9	0	RBM4	88.7778	9	RBM4	RBP
1	1	9	0	U2AF2	93.3333	9	U2AF2	RBP
1	1	8	0	CDK1	99.875	8	CDK1	RBP
1	1	8	0	CNBP	96.375	8	CNBP	RBP
1	1	8	0	DDX54	82.625	8	DDX54	RBP
1	1	8	0	EWSR1	101.875	8	EWSR1	RBP
1	1	8	0	FIP1L1	108	8	FIP1L1	RBP
1	1	8	0	MBNL1	85.5	8	MBNL1	RBP
1	1	8	0	METTL1	101.375	8	METTL1	RBP
1	1	8	0	NUDT21	101.875	8	NUDT21	RBP
1	1	8	0	PCBP2	101.5	8	PCBP2	RBP
1	1	8	0	PUM1	91.75	8	PUM1	RBP
1	1	8	0	RBFOX1	87.625	8	RBFOX1	RBP
1	1	8	0	RBM47	102.5	8	RBM47	RBP
1	1	8	0	RBM7	88.625	8	RBM7	RBP
1	1	8	0	RBPMS	90.5	8	RBPMS	RBP
1	1	8	0	SRRM4	105.375	8	SRRM4	RBP
1	1	8	0	SRSF3	94.875	8	SRSF3	RBP
1	1	7	0	CELF2	95.7143	7	CELF2	RBP
1	1	7	0	FAM120A	102	7	FAM120A	RBP
1	1	7	0	FMR1	102.429	7	FMR1	RBP
1	1	7	0	GTF2F1	102	7	GTF2F1	RBP
1	1	7	0	HNRNPL	100.857	7	HNRNPL	RBP
1	1	7	0	MTDH	88.4286	7	MTDH	RBP
1	1	7	0	NXF1	109.286	7	NXF1	RBP
1	1	7	0	RC3H1	108.857	7	RC3H1	RBP
1	1	7	0	TIA1	112.286	7	TIA1	RBP
1	1	6	0	CPSF1	116.5	6	CPSF1	RBP
1	1	6	0	CPSF2	102.5	6	CPSF2	RBP
1	1	6	0	CPSF4	106.667	6	CPSF4	RBP
1	1	6	0	DGCR8	114	6	DGCR8	RBP
1	1	6	0	EIF3D	91.5	6	EIF3D	RBP
1	1	6	0	EIF4A3	100	6	EIF4A3	RBP
1	1	6	0	ELAVL3	101.167	6	ELAVL3	RBP
1	1	6	0	EXOSC10	108.667	6	EXOSC10	RBP
1	1	6	0	HNRNPH1	106.333	6	HNRNPH1	RBP
1	1	6	0	KHSRP	102	6	KHSRP	RBP
1	1	6	0	LARP4B	99.8333	6	LARP4B	RBP
1	1	6	0	MATR3	100.333	6	MATR3	RBP
1	1	6	0	NOVA1	105.167	6	NOVA1	RBP
1	1	6	0	SRSF9	103.667	6	SRSF9	RBP
1	1	5	0	ACIN1	107	5	ACIN1	RBP
1	1	5	0	CPSF3	105	5	CPSF3	RBP
1	1	5	0	EIF3B	95.2	5	EIF3B	RBP
1	1	5	0	EIF3G	97.6	5	EIF3G	RBP
1	1	5	0	HNRNPA1	116.2	5	HNRNPA1	RBP
1	1	5	0	KHDRBS1	101.8	5	KHDRBS1	RBP
1	1	5	0	MBNL2	101.4	5	MBNL2	RBP
1	1	5	0	MSI1	110.4	5	MSI1	RBP
1	1	5	0	NONO	100.2	5	NONO	RBP
1	1	5	0	QKI	117.8	5	QKI	RBP
1	1	5	0	RBM20	109.8	5	RBM20	RBP
1	1	5	0	SF3B4	96	5	SF3B4	RBP
1	1	5	0	SRSF2	99.6	5	SRSF2	RBP
1	1	5	0	SSB	94.6	5	SSB	RBP
1	1	5	0	TAF15	119.4	5	TAF15	RBP
1	1	5	0	YBX1	96.6	5	YBX1	RBP
1	1	4	0	CAPRIN1	84.25	4	CAPRIN1	RBP
1	1	4	0	CHD7	121.75	4	CHD7	RBP
1	1	4	0	DDX6	105.25	4	DDX6	RBP
1	1	4	0	DHX9	106.25	4	DHX9	RBP
1	1	4	0	DICER1	102.5	4	DICER1	RBP
1	1	4	0	GRSF1	107	4	GRSF1	RBP
1	1	4	0	HNRNPD	117.75	4	HNRNPD	RBP
1	1	4	0	ILF3	111.5	4	ILF3	RBP
1	1	4	0	LIN28A	102.5	4	LIN28A	RBP
1	1	4	0	MAP1LC3B	108	4	MAP1LC3B	RBP
1	1	4	0	METTL3	100.5	4	METTL3	RBP
1	1	4	0	MSI2	110	4	MSI2	RBP
1	1	4	0	NUDT16L1	108	4	NUDT16L1	RBP
1	1	4	0	PRPF4	110.5	4	PRPF4	RBP
1	1	4	0	SAFB	118.25	4	SAFB	RBP
1	1	4	0	SAFB2	105.5	4	SAFB2	RBP
1	1	4	0	SND1	90	4	SND1	RBP
1	1	4	0	SP1	98	4	SP1	RBP
1	1	4	0	TOP3B	105	4	TOP3B	RBP
1	1	4	0	ZCCHC14	98.25	4	ZCCHC14	RBP
1	1	3	0	BCLAF1	118.333	3	BCLAF1	RBP
1	1	3	0	CENPC	118	3	CENPC	RBP
1	1	3	0	EXOSC5	110.667	3	EXOSC5	RBP
1	1	3	0	FUBP1	114.667	3	FUBP1	RBP
1	1	3	0	GEMIN5	123	3	GEMIN5	RBP
1	1	3	0	HNRNPUL1	118.333	3	HNRNPUL1	RBP
1	1	3	0	KHDRBS2	101.333	3	KHDRBS2	RBP
1	1	3	0	LARP1	87.3333	3	LARP1	RBP
1	1	3	0	MTA1	87.6667	3	MTA1	RBP
1	1	3	0	PABPC4	80.6667	3	PABPC4	RBP
1	1	3	0	PUM2	97.3333	3	PUM2	RBP
1	1	3	0	RBM39	82	3	RBM39	RBP
1	1	3	0	SLTM	128	3	SLTM	RBP
1	1	3	0	TARBP2	115	3	TARBP2	RBP
1	1	3	0	TFIP11	118	3	TFIP11	RBP
1	1	3	0	TIAL1	118.333	3	TIAL1	RBP
1	1	3	0	TRA2A	123.333	3	TRA2A	RBP
1	1	3	0	TRA2B	90	3	TRA2B	RBP
1	1	3	0	XRN2	78.3333	3	XRN2	RBP
1	1	2	0	AKAP1	70	2	AKAP1	RBP
1	1	2	0	ALKBH1	133	2	ALKBH1	RBP
1	1	2	0	AQR	70	2	AQR	RBP
1	1	2	0	ATXN2	133	2	ATXN2	RBP
1	1	2	0	CDK11B	94	2	CDK11B	RBP
1	1	2	0	DAP3	126	2	DAP3	RBP
1	1	2	0	DDX21	133	2	DDX21	RBP
1	1	2	0	EIF4E	98	2	EIF4E	RBP
1	1	2	0	EIF4G2	121	2	EIF4G2	RBP
1	1	2	0	FBL	133	2	FBL	RBP
1	1	2	0	FTO	106.5	2	FTO	RBP
1	1	2	0	FUBP3	110	2	FUBP3	RBP
1	1	2	0	FXR2	90	2	FXR2	RBP
1	1	2	0	G3BP2	126	2	G3BP2	RBP
1	1	2	0	MARF1	133	2	MARF1	RBP
1	1	2	0	MKRN1	95	2	MKRN1	RBP
1	1	2	0	OAS1	126	2	OAS1	RBP
1	1	2	0	PUS10	113	2	PUS10	RBP
1	1	2	0	RBM22	122	2	RBM22	RBP
1	1	2	0	RBM27	74	2	RBM27	RBP
1	1	2	0	RRBP1	133	2	RRBP1	RBP
1	1	2	0	SF3A3	98.5	2	SF3A3	RBP
1	1	2	0	SFPQ	122	2	SFPQ	RBP
1	1	2	0	TNRC6A	110.5	2	TNRC6A	RBP
1	1	1	0	APOBEC3F	118	1	APOBEC3F	RBP
1	1	1	0	APOBEC3G	118	1	APOBEC3G	RBP
1	1	1	0	AUH	110	1	AUH	RBP
1	1	1	0	BCCIP	142	1	BCCIP	RBP
1	1	1	0	BCL11B	124	1	BCL11B	RBP
1	1	1	0	DDX42	118	1	DDX42	RBP
1	1	1	0	DDX5	87	1	DDX5	RBP
1	1	1	0	DKC1	118	1	DKC1	RBP
1	1	1	0	DROSHA	110	1	DROSHA	RBP
1	1	1	0	ENO1	142	1	ENO1	RBP
1	1	1	0	FXR1	30	1	FXR1	RBP
1	1	1	0	GRWD1	87	1	GRWD1	RBP
1	1	1	0	HLTF	142	1	HLTF	RBP
1	1	1	0	LARP7	124	1	LARP7	RBP
1	1	1	0	MEX3A	124	1	MEX3A	RBP
1	1	1	0	NAT10	102	1	NAT10	RBP
1	1	1	0	NEMF	34	1	NEMF	RBP
1	1	1	0	NOP56	103	1	NOP56	RBP
1	1	1	0	NOP58	124	1	NOP58	RBP
1	1	1	0	NSUN2	124	1	NSUN2	RBP
1	1	1	0	NUMA1	124	1	NUMA1	RBP
1	1	1	0	PARP1	87	1	PARP1	RBP
1	1	1	0	POLR2G	103	1	POLR2G	RBP
1	1	1	0	RBM5	103	1	RBM5	RBP
1	1	1	0	RO60	124	1	RO60	RBP
1	1	1	0	RPS3	102	1	RPS3	RBP
1	1	1	0	SF3B1	110	1	SF3B1	RBP
1	1	1	0	SLBP	102	1	SLBP	RBP
1	1	1	0	SRSF6	142	1	SRSF6	RBP
1	1	1	0	TENT4B	142	1	TENT4B	RBP
1	1	1	0	TNRC6B	142	1	TNRC6B	RBP
1	1	1	0	WTAP	34	1	WTAP	RBP
1	1	1	0	YTHDC2	118	1	YTHDC2	RBP
1	1	1	0	ZFP36	124	1	ZFP36	RBP
1	1	1	0	ZNF800	103	1	ZNF800	RBP
0	0	142	142	PDE4D	6.93662	0	PDE4D	TargetGene
0	0	124	124	FHIT	7.25	0	FHIT	TargetGene
0	0	118	118	CHST11	7.55932	0	CHST11	TargetGene
0	0	110	110	TNFRSF1A	7.43636	0	TNFRSF1A	TargetGene
0	0	103	103	RORA	7.8932	0	RORA	TargetGene
0	0	102	102	CTSC	7.92157	0	CTSC	TargetGene
0	0	87	87	RIPK1	8.36782	0	RIPK1	TargetGene
0	0	78	78	IPMK	8.46154	0	IPMK	TargetGene
0	0	66	66	PANX1	9.22727	0	PANX1	TargetGene
0	0	47	47	GATA3	10.234	0	GATA3	TargetGene
0	0	41	41	MLKL	10.0244	0	MLKL	TargetGene
0	0	38	38	FAS	10.4211	0	FAS	TargetGene
0	0	34	34	TNFRSF9	8.88235	0	TNFRSF9	TargetGene
0	0	30	30	TNFRSF1B	8.7	0	TNFRSF1B	TargetGene
0	0	2	2	FASLG	10.5	0	FASLG	TargetGene

## Sheet: Supplementary Table7
node1	node2	node1_string_id	node2_string_id	neighborhood_on_chromosome	gene_fusion	phylogenetic_cooccurrence	homology	coexpression	experimentally_determined_interaction	database_annotated	automated_textmining	combined_score
BID	TNFRSF1A	9606.ENSP00000318822	9606.ENSP00000162749	0	0	0	0	0.125	0.448	0	0.62	0.8
BID	TNFRSF10A	9606.ENSP00000318822	9606.ENSP00000221132	0	0	0	0	0.044	0	0	0.479	0.48
BID	CTSC	9606.ENSP00000318822	9606.ENSP00000227266	0	0	0	0	0.104	0	0.9	0.065	0.908
BID	TNFSF10	9606.ENSP00000318822	9606.ENSP00000241261	0	0	0	0	0.054	0	0	0.479	0.486
BID	RIPK1	9606.ENSP00000318822	9606.ENSP00000259808	0	0	0	0	0.09	0	0	0.371	0.403
BID	TNFRSF10B	9606.ENSP00000318822	9606.ENSP00000276431	0	0	0	0	0.062	0.448	0	0.507	0.722
BID	CASP10	9606.ENSP00000318822	9606.ENSP00000286186	0	0	0	0	0.087	0.45	0.9	0.587	0.976
BID	TRADD	9606.ENSP00000318822	9606.ENSP00000341268	0	0	0	0	0.049	0	0	0.447	0.451
BID	FASLG	9606.ENSP00000318822	9606.ENSP00000356694	0	0	0	0	0.042	0.742	0	0.507	0.867
BID	FAS	9606.ENSP00000318822	9606.ENSP00000498466	0	0	0	0	0.118	0.742	0	0.486	0.873
BIRC3	TNFRSF1A	9606.ENSP00000263464	9606.ENSP00000162749	0	0	0	0	0	0.994	0.9	0.924	0.999
BIRC3	TNFRSF10A	9606.ENSP00000263464	9606.ENSP00000221132	0	0	0	0	0.138	0	0	0.513	0.562
BIRC3	CTSC	9606.ENSP00000263464	9606.ENSP00000227266	0	0	0	0	0.056	0	0.65	0.091	0.673
BIRC3	TNFSF10	9606.ENSP00000263464	9606.ENSP00000241261	0	0	0	0	0.11	0	0	0.503	0.538
BIRC3	TRAF2	9606.ENSP00000263464	9606.ENSP00000247668	0	0	0	0	0.067	0.991	0.9	0.99	0.999
BIRC3	RIPK1	9606.ENSP00000263464	9606.ENSP00000259808	0	0	0	0	0.101	0.855	0.9	0.993	0.999
BIRC3	FAS	9606.ENSP00000263464	9606.ENSP00000498466	0	0	0	0	0.109	0	0	0.392	0.435
BIRC3	MLKL	9606.ENSP00000263464	9606.ENSP00000308351	0	0	0	0	0.082	0.092	0	0.453	0.504
BIRC3	FASLG	9606.ENSP00000263464	9606.ENSP00000356694	0	0	0	0	0.094	0	0	0.478	0.507
BIRC3	TNFRSF9	9606.ENSP00000263464	9606.ENSP00000478699	0	0	0	0	0.152	0	0	0.477	0.537
BIRC3	TNFRSF10B	9606.ENSP00000263464	9606.ENSP00000276431	0	0	0	0	0.073	0	0	0.55	0.565
BIRC3	CASP10	9606.ENSP00000263464	9606.ENSP00000286186	0	0	0	0	0.093	0.397	0	0.32	0.596
BIRC3	LOC102723407	9606.ENSP00000263464	9606.ENSP00000478289	0	0	0	0	0	0	0	0.624	0.624
BIRC3	TNFRSF1B	9606.ENSP00000263464	9606.ENSP00000365435	0	0	0	0	0.084	0.292	0.5	0.822	0.934
BIRC3	TRADD	9606.ENSP00000263464	9606.ENSP00000341268	0	0	0	0	0.122	0	0.8	0.992	0.998
CASP10	TNFRSF1A	9606.ENSP00000286186	9606.ENSP00000162749	0	0	0	0	0.045	0.617	0	0.754	0.902
CASP10	TNFRSF10A	9606.ENSP00000286186	9606.ENSP00000221132	0	0	0	0	0.048	0.515	0.5	0.804	0.948
CASP10	TNFSF10	9606.ENSP00000286186	9606.ENSP00000241261	0	0	0	0	0.08	0.51	0.5	0.677	0.917
CASP10	TRAF2	9606.ENSP00000286186	9606.ENSP00000247668	0	0	0	0	0.055	0	0	0.448	0.456
CASP10	RIPK1	9606.ENSP00000286186	9606.ENSP00000259808	0	0	0	0	0.093	0.526	0.9	0.923	0.996
CASP10	BIRC3	9606.ENSP00000286186	9606.ENSP00000263464	0	0	0	0	0.093	0.397	0	0.32	0.596
CASP10	TNFRSF10B	9606.ENSP00000286186	9606.ENSP00000276431	0	0	0	0	0.047	0.62	0.5	0.79	0.957
CASP10	MLKL	9606.ENSP00000286186	9606.ENSP00000308351	0	0	0	0	0.111	0.067	0	0.501	0.55
CASP10	BID	9606.ENSP00000286186	9606.ENSP00000318822	0	0	0	0	0.087	0.45	0.9	0.587	0.976
CASP10	FASLG	9606.ENSP00000286186	9606.ENSP00000356694	0	0	0	0	0.095	0.707	0.5	0.881	0.982
CASP10	TRADD	9606.ENSP00000286186	9606.ENSP00000341268	0	0	0	0	0.071	0.053	0.9	0.961	0.996
CASP10	FAS	9606.ENSP00000286186	9606.ENSP00000498466	0	0	0	0	0.116	0.793	0.9	0.822	0.996
CHST11	LOC102723407	9606.ENSP00000305725	9606.ENSP00000478289	0	0	0	0	0	0	0	0.489	0.489
CTSC	GATA3	9606.ENSP00000227266	9606.ENSP00000368632	0	0	0	0	0.083	0.065	0	0.359	0.402
CTSC	BIRC3	9606.ENSP00000227266	9606.ENSP00000263464	0	0	0	0	0.056	0	0.65	0.091	0.673
CTSC	BID	9606.ENSP00000227266	9606.ENSP00000318822	0	0	0	0	0.104	0	0.9	0.065	0.908
FAS	TNFRSF1A	9606.ENSP00000498466	9606.ENSP00000162749	0	0	0	0	0.056	0.448	0.9	0.994	0.999
FAS	TNFRSF10A	9606.ENSP00000498466	9606.ENSP00000221132	0	0	0	0.59	0.047	0	0.5	0.931	0.964
FAS	TNFSF10	9606.ENSP00000498466	9606.ENSP00000241261	0	0	0	0	0.107	0	0.5	0.993	0.996
FAS	TRAF2	9606.ENSP00000498466	9606.ENSP00000247668	0	0	0	0	0.05	0	0.5	0.276	0.626
FAS	RIPK1	9606.ENSP00000498466	9606.ENSP00000259808	0	0	0	0	0.11	0.243	0.72	0.842	0.966
FAS	BIRC3	9606.ENSP00000498466	9606.ENSP00000263464	0	0	0	0	0.109	0	0	0.392	0.435
FAS	TNFRSF10B	9606.ENSP00000498466	9606.ENSP00000276431	0	0	0	0.582	0.134	0.448	0.5	0.917	0.977
FAS	CASP10	9606.ENSP00000498466	9606.ENSP00000286186	0	0	0	0	0.116	0.793	0.9	0.822	0.996
FAS	TNFRSF21	9606.ENSP00000498466	9606.ENSP00000296861	0	0	0	0	0	0	0	0.507	0.507
FAS	MLKL	9606.ENSP00000498466	9606.ENSP00000308351	0	0	0	0	0.094	0.058	0	0.402	0.445
FAS	BID	9606.ENSP00000498466	9606.ENSP00000318822	0	0	0	0	0.118	0.742	0	0.486	0.873
FAS	TRADD	9606.ENSP00000498466	9606.ENSP00000341268	0	0	0	0	0.062	0.292	0.9	0.901	0.992
FAS	FASLG	9606.ENSP00000498466	9606.ENSP00000356694	0	0	0	0	0.056	0.874	0.9	0.999	0.999
FAS	TNFRSF6B	9606.ENSP00000498466	9606.ENSP00000359013	0	0	0	0	0.103	0	0	0.376	0.416
FAS	TNFRSF1B	9606.ENSP00000498466	9606.ENSP00000365435	0	0	0	0	0.121	0	0	0.644	0.673
FAS	LOC102723407	9606.ENSP00000498466	9606.ENSP00000478289	0	0	0	0	0.053	0	0	0.397	0.404
FAS	TNFRSF9	9606.ENSP00000498466	9606.ENSP00000478699	0	0	0	0	0.083	0	0	0.475	0.497
FASLG	TNFRSF1A	9606.ENSP00000356694	9606.ENSP00000162749	0	0	0	0	0	0.617	0	0.997	0.998
FASLG	TNFRSF10A	9606.ENSP00000356694	9606.ENSP00000221132	0	0	0	0	0	0	0.5	0.997	0.998
FASLG	TNFSF10	9606.ENSP00000356694	9606.ENSP00000241261	0	0	0	0.615	0.083	0	0.5	0.942	0.971
FASLG	TRAF2	9606.ENSP00000356694	9606.ENSP00000247668	0	0	0	0	0.081	0	0.5	0.357	0.679
FASLG	RIPK1	9606.ENSP00000356694	9606.ENSP00000259808	0	0	0	0	0.063	0.067	0.5	0.595	0.799
FASLG	BIRC3	9606.ENSP00000356694	9606.ENSP00000263464	0	0	0	0	0.094	0	0	0.478	0.507
FASLG	TNFRSF10B	9606.ENSP00000356694	9606.ENSP00000276431	0	0	0	0	0	0.448	0.5	0.997	0.999
FASLG	CASP10	9606.ENSP00000356694	9606.ENSP00000286186	0	0	0	0	0.095	0.707	0.5	0.881	0.982
FASLG	TNFRSF21	9606.ENSP00000356694	9606.ENSP00000296861	0	0	0	0	0	0	0	0.786	0.786
FASLG	MLKL	9606.ENSP00000356694	9606.ENSP00000308351	0	0	0	0	0.047	0.067	0	0.531	0.547
FASLG	BID	9606.ENSP00000356694	9606.ENSP00000318822	0	0	0	0	0.042	0.742	0	0.507	0.867
FASLG	TRADD	9606.ENSP00000356694	9606.ENSP00000341268	0	0	0	0	0	0	0.5	0.882	0.938
FASLG	GATA3	9606.ENSP00000356694	9606.ENSP00000368632	0	0	0	0	0.105	0	0	0.385	0.426
FASLG	TNFRSF9	9606.ENSP00000356694	9606.ENSP00000478699	0	0	0	0	0.127	0	0	0.571	0.609
FASLG	TNFRSF1B	9606.ENSP00000356694	9606.ENSP00000365435	0	0	0	0	0.072	0	0	0.776	0.783
FASLG	FAS	9606.ENSP00000356694	9606.ENSP00000498466	0	0	0	0	0.056	0.874	0.9	0.999	0.999
FASLG	TNFRSF6B	9606.ENSP00000356694	9606.ENSP00000359013	0	0	0	0	0	0.977	0.9	0.997	0.999
GATA3	CTSC	9606.ENSP00000368632	9606.ENSP00000227266	0	0	0	0	0.083	0.065	0	0.359	0.402
GATA3	RORA	9606.ENSP00000368632	9606.ENSP00000261523	0	0	0	0	0.068	0.071	0	0.732	0.747
GATA3	FASLG	9606.ENSP00000368632	9606.ENSP00000356694	0	0	0	0	0.105	0	0	0.385	0.426
LOC102723407	TNFSF10	9606.ENSP00000478289	9606.ENSP00000241261	0	0	0	0	0	0.8	0	0.097	0.811
LOC102723407	BIRC3	9606.ENSP00000478289	9606.ENSP00000263464	0	0	0	0	0	0	0	0.624	0.624
LOC102723407	TNFRSF10B	9606.ENSP00000478289	9606.ENSP00000276431	0	0	0	0	0	0.9	0	0.149	0.911
LOC102723407	CHST11	9606.ENSP00000478289	9606.ENSP00000305725	0	0	0	0	0	0	0	0.489	0.489
LOC102723407	TNFRSF6B	9606.ENSP00000478289	9606.ENSP00000359013	0	0	0	0	0	0	0	0.433	0.433
LOC102723407	FAS	9606.ENSP00000478289	9606.ENSP00000498466	0	0	0	0	0.053	0	0	0.397	0.404
LOC102723407	TNFRSF9	9606.ENSP00000478289	9606.ENSP00000478699	0	0	0	0	0	0.9	0	0.247	0.921
MLKL	TNFRSF1A	9606.ENSP00000308351	9606.ENSP00000162749	0	0	0	0	0.074	0.053	0	0.716	0.729
MLKL	TNFRSF10A	9606.ENSP00000308351	9606.ENSP00000221132	0	0	0	0	0.127	0	0	0.396	0.45
MLKL	TNFSF10	9606.ENSP00000308351	9606.ENSP00000241261	0	0	0	0	0.072	0	0	0.479	0.495
MLKL	TRAF2	9606.ENSP00000308351	9606.ENSP00000247668	0	0	0	0	0.074	0.328	0	0.68	0.783
MLKL	RIPK1	9606.ENSP00000308351	9606.ENSP00000259808	0	0	0	0.593	0.056	0.328	0.5	0.989	0.996
MLKL	BIRC3	9606.ENSP00000308351	9606.ENSP00000263464	0	0	0	0	0.082	0.092	0	0.453	0.504
MLKL	CASP10	9606.ENSP00000308351	9606.ENSP00000286186	0	0	0	0	0.111	0.067	0	0.501	0.55
MLKL	FAS	9606.ENSP00000308351	9606.ENSP00000498466	0	0	0	0	0.094	0.058	0	0.402	0.445
MLKL	FASLG	9606.ENSP00000308351	9606.ENSP00000356694	0	0	0	0	0.047	0.067	0	0.531	0.547
MLKL	TRADD	9606.ENSP00000308351	9606.ENSP00000341268	0	0	0	0	0.08	0.045	0	0.852	0.859
RIPK1	TNFRSF1A	9606.ENSP00000259808	9606.ENSP00000162749	0	0	0	0	0.111	0.994	0.9	0.997	0.999
RIPK1	TNFRSF10A	9606.ENSP00000259808	9606.ENSP00000221132	0	0	0	0	0.049	0	0.9	0.727	0.971
RIPK1	TNFSF10	9606.ENSP00000259808	9606.ENSP00000241261	0	0	0	0	0.066	0.51	0.5	0.803	0.948
RIPK1	TRAF2	9606.ENSP00000259808	9606.ENSP00000247668	0	0	0	0	0.075	0.994	0.9	0.994	0.999
RIPK1	BID	9606.ENSP00000259808	9606.ENSP00000318822	0	0	0	0	0.09	0	0	0.371	0.403
RIPK1	TNFRSF21	9606.ENSP00000259808	9606.ENSP00000296861	0	0	0	0	0.044	0	0	0.485	0.486
RIPK1	TNFRSF1B	9606.ENSP00000259808	9606.ENSP00000365435	0	0	0	0	0.085	0.292	0	0.298	0.505
RIPK1	FASLG	9606.ENSP00000259808	9606.ENSP00000356694	0	0	0	0	0.063	0.067	0.5	0.595	0.799
RIPK1	FAS	9606.ENSP00000259808	9606.ENSP00000498466	0	0	0	0	0.11	0.243	0.72	0.842	0.966
RIPK1	TNFRSF10B	9606.ENSP00000259808	9606.ENSP00000276431	0	0	0	0	0.092	0.619	0.9	0.873	0.995
RIPK1	CASP10	9606.ENSP00000259808	9606.ENSP00000286186	0	0	0	0	0.093	0.526	0.9	0.923	0.996
RIPK1	MLKL	9606.ENSP00000259808	9606.ENSP00000308351	0	0	0	0.593	0.056	0.328	0.5	0.989	0.996
RIPK1	BIRC3	9606.ENSP00000259808	9606.ENSP00000263464	0	0	0	0	0.101	0.855	0.9	0.993	0.999
RIPK1	TRADD	9606.ENSP00000259808	9606.ENSP00000341268	0	0	0	0	0.107	0.994	0.9	0.998	0.999
RORA	GATA3	9606.ENSP00000261523	9606.ENSP00000368632	0	0	0	0	0.068	0.071	0	0.732	0.747
TNFRSF10A	TNFRSF1A	9606.ENSP00000221132	9606.ENSP00000162749	0	0	0	0.561	0.047	0	0	0.917	0.918
TNFRSF10A	TNFRSF1B	9606.ENSP00000221132	9606.ENSP00000365435	0	0	0	0	0.042	0	0	0.4	0.4
TNFRSF10A	TNFRSF6B	9606.ENSP00000221132	9606.ENSP00000359013	0	0	0	0	0.047	0	0	0.436	0.439
TNFRSF10A	MLKL	9606.ENSP00000221132	9606.ENSP00000308351	0	0	0	0	0.127	0	0	0.396	0.45
TNFRSF10A	BID	9606.ENSP00000221132	9606.ENSP00000318822	0	0	0	0	0.044	0	0	0.479	0.48
TNFRSF10A	BIRC3	9606.ENSP00000221132	9606.ENSP00000263464	0	0	0	0	0.138	0	0	0.513	0.562
TNFRSF10A	TRAF2	9606.ENSP00000221132	9606.ENSP00000247668	0	0	0	0	0.042	0.424	0.5	0.429	0.821
TNFRSF10A	TNFRSF21	9606.ENSP00000221132	9606.ENSP00000296861	0	0	0	0	0.056	0	0	0.85	0.852
TNFRSF10A	CASP10	9606.ENSP00000221132	9606.ENSP00000286186	0	0	0	0	0.048	0.515	0.5	0.804	0.948
TNFRSF10A	FAS	9606.ENSP00000221132	9606.ENSP00000498466	0	0	0	0.59	0.047	0	0.5	0.931	0.964
TNFRSF10A	RIPK1	9606.ENSP00000221132	9606.ENSP00000259808	0	0	0	0	0.049	0	0.9	0.727	0.971
TNFRSF10A	TRADD	9606.ENSP00000221132	9606.ENSP00000341268	0	0	0	0	0.056	0.292	0.9	0.939	0.995
TNFRSF10A	FASLG	9606.ENSP00000221132	9606.ENSP00000356694	0	0	0	0	0	0	0.5	0.997	0.998
TNFRSF10A	TNFRSF10B	9606.ENSP00000221132	9606.ENSP00000276431	0	0	0.078	0.925	0.084	0.765	0.9	0.919	0.998
TNFRSF10A	TNFSF10	9606.ENSP00000221132	9606.ENSP00000241261	0	0	0	0	0.042	0.976	0.9	0.999	0.999
TNFRSF10B	TNFRSF1A	9606.ENSP00000276431	9606.ENSP00000162749	0	0	0	0.564	0.062	0.448	0	0.719	0.842
TNFRSF10B	TNFRSF10A	9606.ENSP00000276431	9606.ENSP00000221132	0	0	0.078	0.925	0.084	0.765	0.9	0.919	0.998
TNFRSF10B	TNFSF10	9606.ENSP00000276431	9606.ENSP00000241261	0	0	0	0	0	0.991	0.9	0.999	0.999
TNFRSF10B	TRAF2	9606.ENSP00000276431	9606.ENSP00000247668	0	0	0	0	0	0.678	0.5	0.487	0.91
TNFRSF10B	RIPK1	9606.ENSP00000276431	9606.ENSP00000259808	0	0	0	0	0.092	0.619	0.9	0.873	0.995
TNFRSF10B	BIRC3	9606.ENSP00000276431	9606.ENSP00000263464	0	0	0	0	0.073	0	0	0.55	0.565
TNFRSF10B	TNFRSF9	9606.ENSP00000276431	9606.ENSP00000478699	0	0	0	0	0.05	0	0	0.433	0.438
TNFRSF10B	TNFRSF1B	9606.ENSP00000276431	9606.ENSP00000365435	0	0	0	0	0.044	0	0	0.452	0.454
TNFRSF10B	TNFRSF6B	9606.ENSP00000276431	9606.ENSP00000359013	0	0	0	0	0.042	0	0	0.476	0.476
TNFRSF10B	BID	9606.ENSP00000276431	9606.ENSP00000318822	0	0	0	0	0.062	0.448	0	0.507	0.722
TNFRSF10B	TNFRSF21	9606.ENSP00000276431	9606.ENSP00000296861	0	0	0	0	0.049	0	0	0.889	0.889
TNFRSF10B	LOC102723407	9606.ENSP00000276431	9606.ENSP00000478289	0	0	0	0	0	0.9	0	0.149	0.911
TNFRSF10B	CASP10	9606.ENSP00000276431	9606.ENSP00000286186	0	0	0	0	0.047	0.62	0.5	0.79	0.957
TNFRSF10B	FAS	9606.ENSP00000276431	9606.ENSP00000498466	0	0	0	0.582	0.134	0.448	0.5	0.917	0.977
TNFRSF10B	TRADD	9606.ENSP00000276431	9606.ENSP00000341268	0	0	0	0	0	0.292	0.9	0.877	0.99
TNFRSF10B	FASLG	9606.ENSP00000276431	9606.ENSP00000356694	0	0	0	0	0	0.448	0.5	0.997	0.999
TNFRSF1A	MLKL	9606.ENSP00000162749	9606.ENSP00000308351	0	0	0	0	0.074	0.053	0	0.716	0.729
TNFRSF1A	TNFRSF6B	9606.ENSP00000162749	9606.ENSP00000359013	0	0	0	0	0.101	0	0	0.717	0.735
TNFRSF1A	TNFRSF21	9606.ENSP00000162749	9606.ENSP00000296861	0	0	0	0	0.047	0	0	0.758	0.76
TNFRSF1A	BID	9606.ENSP00000162749	9606.ENSP00000318822	0	0	0	0	0.125	0.448	0	0.62	0.8
TNFRSF1A	TNFRSF9	9606.ENSP00000162749	9606.ENSP00000478699	0	0	0	0	0	0	0	0.823	0.823
TNFRSF1A	TNFRSF10B	9606.ENSP00000162749	9606.ENSP00000276431	0	0	0	0.564	0.062	0.448	0	0.719	0.842
TNFRSF1A	CASP10	9606.ENSP00000162749	9606.ENSP00000286186	0	0	0	0	0.045	0.617	0	0.754	0.902
TNFRSF1A	TNFRSF10A	9606.ENSP00000162749	9606.ENSP00000221132	0	0	0	0.561	0.047	0	0	0.917	0.918
TNFRSF1A	TNFSF10	9606.ENSP00000162749	9606.ENSP00000241261	0	0	0	0	0.083	0	0	0.993	0.993
TNFRSF1A	FASLG	9606.ENSP00000162749	9606.ENSP00000356694	0	0	0	0	0	0.617	0	0.997	0.998
TNFRSF1A	TRADD	9606.ENSP00000162749	9606.ENSP00000341268	0	0	0	0	0.062	0.994	0.9	0.999	0.999
TNFRSF1A	RIPK1	9606.ENSP00000162749	9606.ENSP00000259808	0	0	0	0	0.111	0.994	0.9	0.997	0.999
TNFRSF1A	TRAF2	9606.ENSP00000162749	9606.ENSP00000247668	0	0	0	0	0	0.994	0.9	0.992	0.999
TNFRSF1A	BIRC3	9606.ENSP00000162749	9606.ENSP00000263464	0	0	0	0	0	0.994	0.9	0.924	0.999
TNFRSF1A	TNFRSF1B	9606.ENSP00000162749	9606.ENSP00000365435	0	0	0	0	0.126	0.292	0.9	0.987	0.999
TNFRSF1A	FAS	9606.ENSP00000162749	9606.ENSP00000498466	0	0	0	0	0.056	0.448	0.9	0.994	0.999
TNFRSF1B	TNFRSF1A	9606.ENSP00000365435	9606.ENSP00000162749	0	0	0	0	0.126	0.292	0.9	0.987	0.999
TNFRSF1B	TNFRSF10A	9606.ENSP00000365435	9606.ENSP00000221132	0	0	0	0	0.042	0	0	0.4	0.4
TNFRSF1B	TNFSF10	9606.ENSP00000365435	9606.ENSP00000241261	0	0	0	0	0.086	0	0	0.67	0.685
TNFRSF1B	TRAF2	9606.ENSP00000365435	9606.ENSP00000247668	0	0	0	0	0.08	0.874	0.9	0.599	0.994
TNFRSF1B	RIPK1	9606.ENSP00000365435	9606.ENSP00000259808	0	0	0	0	0.085	0.292	0	0.298	0.505
TNFRSF1B	BIRC3	9606.ENSP00000365435	9606.ENSP00000263464	0	0	0	0	0.084	0.292	0.5	0.822	0.934
TNFRSF1B	TNFRSF10B	9606.ENSP00000365435	9606.ENSP00000276431	0	0	0	0	0.044	0	0	0.452	0.454
TNFRSF1B	TNFRSF21	9606.ENSP00000365435	9606.ENSP00000296861	0	0	0	0.612	0	0	0	0.443	0.443
TNFRSF1B	TRADD	9606.ENSP00000365435	9606.ENSP00000341268	0	0	0	0	0.063	0.292	0.72	0.714	0.939
TNFRSF1B	FASLG	9606.ENSP00000365435	9606.ENSP00000356694	0	0	0	0	0.072	0	0	0.776	0.783
TNFRSF1B	TNFRSF9	9606.ENSP00000365435	9606.ENSP00000478699	0	0	0	0	0.072	0	0	0.628	0.64
TNFRSF1B	FAS	9606.ENSP00000365435	9606.ENSP00000498466	0	0	0	0	0.121	0	0	0.644	0.673
TNFRSF21	TNFRSF1A	9606.ENSP00000296861	9606.ENSP00000162749	0	0	0	0	0.047	0	0	0.758	0.76
TNFRSF21	TNFRSF10A	9606.ENSP00000296861	9606.ENSP00000221132	0	0	0	0	0.056	0	0	0.85	0.852
TNFRSF21	TNFSF10	9606.ENSP00000296861	9606.ENSP00000241261	0	0	0	0	0	0	0	0.784	0.784
TNFRSF21	RIPK1	9606.ENSP00000296861	9606.ENSP00000259808	0	0	0	0	0.044	0	0	0.485	0.486
TNFRSF21	TNFRSF10B	9606.ENSP00000296861	9606.ENSP00000276431	0	0	0	0	0.049	0	0	0.889	0.889
TNFRSF21	TNFRSF1B	9606.ENSP00000296861	9606.ENSP00000365435	0	0	0	0.612	0	0	0	0.443	0.443
TNFRSF21	TNFRSF9	9606.ENSP00000296861	9606.ENSP00000478699	0	0	0	0.638	0	0	0	0.46	0.459
TNFRSF21	FAS	9606.ENSP00000296861	9606.ENSP00000498466	0	0	0	0	0	0	0	0.507	0.507
TNFRSF21	FASLG	9606.ENSP00000296861	9606.ENSP00000356694	0	0	0	0	0	0	0	0.786	0.786
TNFRSF21	TRADD	9606.ENSP00000296861	9606.ENSP00000341268	0	0	0	0	0	0.51	0	0.959	0.979
TNFRSF6B	TNFRSF1A	9606.ENSP00000359013	9606.ENSP00000162749	0	0	0	0	0.101	0	0	0.717	0.735
TNFRSF6B	TNFRSF10A	9606.ENSP00000359013	9606.ENSP00000221132	0	0	0	0	0.047	0	0	0.436	0.439
TNFRSF6B	TNFSF10	9606.ENSP00000359013	9606.ENSP00000241261	0	0	0	0	0	0	0	0.571	0.571
TNFRSF6B	TNFRSF10B	9606.ENSP00000359013	9606.ENSP00000276431	0	0	0	0	0.042	0	0	0.476	0.476
TNFRSF6B	FASLG	9606.ENSP00000359013	9606.ENSP00000356694	0	0	0	0	0	0.977	0.9	0.997	0.999
TNFRSF6B	FAS	9606.ENSP00000359013	9606.ENSP00000498466	0	0	0	0	0.103	0	0	0.376	0.416
TNFRSF6B	LOC102723407	9606.ENSP00000359013	9606.ENSP00000478289	0	0	0	0	0	0	0	0.433	0.433
TNFRSF6B	TNFRSF9	9606.ENSP00000359013	9606.ENSP00000478699	0	0	0	0	0.061	0	0	0.456	0.468
TNFRSF9	TNFRSF1A	9606.ENSP00000478699	9606.ENSP00000162749	0	0	0	0	0	0	0	0.823	0.823
TNFRSF9	TNFSF10	9606.ENSP00000478699	9606.ENSP00000241261	0	0	0	0	0.049	0	0	0.4	0.405
TNFRSF9	TRAF2	9606.ENSP00000478699	9606.ENSP00000247668	0	0	0	0	0.103	0.838	0	0.539	0.927
TNFRSF9	BIRC3	9606.ENSP00000478699	9606.ENSP00000263464	0	0	0	0	0.152	0	0	0.477	0.537
TNFRSF9	TNFRSF10B	9606.ENSP00000478699	9606.ENSP00000276431	0	0	0	0	0.05	0	0	0.433	0.438
TNFRSF9	TNFRSF21	9606.ENSP00000478699	9606.ENSP00000296861	0	0	0	0.638	0	0	0	0.46	0.459
TNFRSF9	FASLG	9606.ENSP00000478699	9606.ENSP00000356694	0	0	0	0	0.127	0	0	0.571	0.609
TNFRSF9	TNFRSF6B	9606.ENSP00000478699	9606.ENSP00000359013	0	0	0	0	0.061	0	0	0.456	0.468
TNFRSF9	TNFRSF1B	9606.ENSP00000478699	9606.ENSP00000365435	0	0	0	0	0.072	0	0	0.628	0.64
TNFRSF9	LOC102723407	9606.ENSP00000478699	9606.ENSP00000478289	0	0	0	0	0	0.9	0	0.247	0.921
TNFRSF9	FAS	9606.ENSP00000478699	9606.ENSP00000498466	0	0	0	0	0.083	0	0	0.475	0.497
TNFSF10	TNFRSF1A	9606.ENSP00000241261	9606.ENSP00000162749	0	0	0	0	0.083	0	0	0.993	0.993
TNFSF10	TNFRSF10A	9606.ENSP00000241261	9606.ENSP00000221132	0	0	0	0	0.042	0.976	0.9	0.999	0.999
TNFSF10	TNFRSF9	9606.ENSP00000241261	9606.ENSP00000478699	0	0	0	0	0.049	0	0	0.4	0.405
TNFSF10	BID	9606.ENSP00000241261	9606.ENSP00000318822	0	0	0	0	0.054	0	0	0.479	0.486
TNFSF10	MLKL	9606.ENSP00000241261	9606.ENSP00000308351	0	0	0	0	0.072	0	0	0.479	0.495
TNFSF10	BIRC3	9606.ENSP00000241261	9606.ENSP00000263464	0	0	0	0	0.11	0	0	0.503	0.538
TNFSF10	TNFRSF6B	9606.ENSP00000241261	9606.ENSP00000359013	0	0	0	0	0	0	0	0.571	0.571
TNFSF10	TNFRSF1B	9606.ENSP00000241261	9606.ENSP00000365435	0	0	0	0	0.086	0	0	0.67	0.685
TNFSF10	TRAF2	9606.ENSP00000241261	9606.ENSP00000247668	0	0	0	0	0.042	0.292	0.5	0.37	0.757
TNFSF10	TNFRSF21	9606.ENSP00000241261	9606.ENSP00000296861	0	0	0	0	0	0	0	0.784	0.784
TNFSF10	LOC102723407	9606.ENSP00000241261	9606.ENSP00000478289	0	0	0	0	0	0.8	0	0.097	0.811
TNFSF10	TRADD	9606.ENSP00000241261	9606.ENSP00000341268	0	0	0	0	0.067	0	0.5	0.734	0.865
TNFSF10	CASP10	9606.ENSP00000241261	9606.ENSP00000286186	0	0	0	0	0.08	0.51	0.5	0.677	0.917
TNFSF10	RIPK1	9606.ENSP00000241261	9606.ENSP00000259808	0	0	0	0	0.066	0.51	0.5	0.803	0.948
TNFSF10	FASLG	9606.ENSP00000241261	9606.ENSP00000356694	0	0	0	0.615	0.083	0	0.5	0.942	0.971
TNFSF10	FAS	9606.ENSP00000241261	9606.ENSP00000498466	0	0	0	0	0.107	0	0.5	0.993	0.996
TNFSF10	TNFRSF10B	9606.ENSP00000241261	9606.ENSP00000276431	0	0	0	0	0	0.991	0.9	0.999	0.999
TRADD	TNFRSF1A	9606.ENSP00000341268	9606.ENSP00000162749	0	0	0	0	0.062	0.994	0.9	0.999	0.999
TRADD	TNFRSF10A	9606.ENSP00000341268	9606.ENSP00000221132	0	0	0	0	0.056	0.292	0.9	0.939	0.995
TRADD	TNFSF10	9606.ENSP00000341268	9606.ENSP00000241261	0	0	0	0	0.067	0	0.5	0.734	0.865
TRADD	TRAF2	9606.ENSP00000341268	9606.ENSP00000247668	0	0	0	0	0.049	0.999	0.9	0.996	0.999
TRADD	RIPK1	9606.ENSP00000341268	9606.ENSP00000259808	0	0	0	0	0.107	0.994	0.9	0.998	0.999
TRADD	BIRC3	9606.ENSP00000341268	9606.ENSP00000263464	0	0	0	0	0.122	0	0.8	0.992	0.998
TRADD	TNFRSF10B	9606.ENSP00000341268	9606.ENSP00000276431	0	0	0	0	0	0.292	0.9	0.877	0.99
TRADD	CASP10	9606.ENSP00000341268	9606.ENSP00000286186	0	0	0	0	0.071	0.053	0.9	0.961	0.996
TRADD	TNFRSF21	9606.ENSP00000341268	9606.ENSP00000296861	0	0	0	0	0	0.51	0	0.959	0.979
TRADD	MLKL	9606.ENSP00000341268	9606.ENSP00000308351	0	0	0	0	0.08	0.045	0	0.852	0.859
TRADD	BID	9606.ENSP00000341268	9606.ENSP00000318822	0	0	0	0	0.049	0	0	0.447	0.451
TRADD	FASLG	9606.ENSP00000341268	9606.ENSP00000356694	0	0	0	0	0	0	0.5	0.882	0.938
TRADD	TNFRSF1B	9606.ENSP00000341268	9606.ENSP00000365435	0	0	0	0	0.063	0.292	0.72	0.714	0.939
TRADD	FAS	9606.ENSP00000341268	9606.ENSP00000498466	0	0	0	0	0.062	0.292	0.9	0.901	0.992
TRAF2	TNFRSF1A	9606.ENSP00000247668	9606.ENSP00000162749	0	0	0	0	0	0.994	0.9	0.992	0.999
TRAF2	TNFRSF10A	9606.ENSP00000247668	9606.ENSP00000221132	0	0	0	0	0.042	0.424	0.5	0.429	0.821
TRAF2	TNFSF10	9606.ENSP00000247668	9606.ENSP00000241261	0	0	0	0	0.042	0.292	0.5	0.37	0.757
TRAF2	CASP10	9606.ENSP00000247668	9606.ENSP00000286186	0	0	0	0	0.055	0	0	0.448	0.456
TRAF2	FAS	9606.ENSP00000247668	9606.ENSP00000498466	0	0	0	0	0.05	0	0.5	0.276	0.626
TRAF2	FASLG	9606.ENSP00000247668	9606.ENSP00000356694	0	0	0	0	0.081	0	0.5	0.357	0.679
TRAF2	MLKL	9606.ENSP00000247668	9606.ENSP00000308351	0	0	0	0	0.074	0.328	0	0.68	0.783
TRAF2	TNFRSF10B	9606.ENSP00000247668	9606.ENSP00000276431	0	0	0	0	0	0.678	0.5	0.487	0.91
TRAF2	TNFRSF9	9606.ENSP00000247668	9606.ENSP00000478699	0	0	0	0	0.103	0.838	0	0.539	0.927
TRAF2	TNFRSF1B	9606.ENSP00000247668	9606.ENSP00000365435	0	0	0	0	0.08	0.874	0.9	0.599	0.994
TRAF2	TRADD	9606.ENSP00000247668	9606.ENSP00000341268	0	0	0	0	0.049	0.999	0.9	0.996	0.999
TRAF2	RIPK1	9606.ENSP00000247668	9606.ENSP00000259808	0	0	0	0	0.075	0.994	0.9	0.994	0.999
TRAF2	BIRC3	9606.ENSP00000247668	9606.ENSP00000263464	0	0	0	0	0.067	0.991	0.9	0.99	0.999

## Sheet: Supplementary Table 8
Mendelian Randomization Analyses
Outcome	Exposure	Method	nSNP	β	P-value	IVW Heterogeneity Q-Pvalue	MR Egger Heterogeneity Q-Pvalue	MR Egger Pleiotropy P-value
Pancreatic cancer || id:ebi-a-GCST90018673	CAST	Inverse variance weighted	2	-0.397119	0.00827898	0.375104
Pancreatic cancer || id:ebi-a-GCST90018673	CTSC	Inverse variance weighted	4	0.293913	0.0104039	0.666943	0.54799	0.607697
Pancreatic cancer || id:ebi-a-GCST90018673	CTSC	MR Egger	4	0.0947096	0.811873
Pancreatic cancer || id:ebi-a-GCST90018673	CTSC	Weighted median	4	0.302084	0.00782638
Pancreatic cancer || id:ebi-a-GCST90018673	CTSC	Weighted mode	4	0.300554	0.0785563
Pancreatic cancer || id:ebi-a-GCST90018673	CTSC	Simple mode	4	0.181707	0.464899
Pancreatic cancer || id:ebi-a-GCST90018673	HLA-B	Inverse variance weighted	2	-0.398162	0.0182762	0.618236
Pancreatic cancer || id:ebi-a-GCST90018673	HLA-C	Inverse variance weighted	3	-0.189842	0.0393027	0.922774	0.980506	0.757663
Pancreatic cancer || id:ebi-a-GCST90018673	HLA-C	MR Egger	3	-0.456156	0.62027
Pancreatic cancer || id:ebi-a-GCST90018673	HLA-C	Weighted median	3	-0.191383	0.0438278
Pancreatic cancer || id:ebi-a-GCST90018673	HLA-C	Weighted mode	3	-0.194167	0.182413
Pancreatic cancer || id:ebi-a-GCST90018673	HLA-C	Simple mode	3	-0.175936	0.284003
Pancreatic cancer || id:bbj-a-140	HLA-DRB1	Inverse variance weighted	2	-0.241748	0.0496964	0.598752
Pancreatic cancer || id:bbj-a-140	IGFBP7	Inverse variance weighted	2	0.351554	0.0310535	0.573095
Pancreatic cancer || id:ebi-a-GCST90018673	IGFBP7	Inverse variance weighted	2	0.325314	0.0356866	0.487505
Pancreatic cancer || id:ebi-a-GCST90018893	IGFBP7	Inverse variance weighted	2	0.204021	0.0220103	0.444884
Pancreatic cancer || id:bbj-a-140	LAMB3	Inverse variance weighted	2	-0.908044	0.0359442	0.820926
Pancreatic cancer || id:ieu-a-822	RAC2	Inverse variance weighted	2	0.285407	0.0283714	0.553608
Pancreatic cancer || id:ebi-a-GCST90018893	SERPINB6	Inverse variance weighted	3	-0.0958745	0.0193293	0.717286	0.846192	0.573646
Pancreatic cancer || id:ebi-a-GCST90018893	SERPINB6	MR Egger	3	-0.0228217	0.858469
Pancreatic cancer || id:ebi-a-GCST90018893	SERPINB6	Weighted median	3	-0.0887567	0.0364417
Pancreatic cancer || id:ebi-a-GCST90018893	SERPINB6	Weighted mode	3	-0.0861282	0.197872
Pancreatic cancer || id:ebi-a-GCST90018893	SERPINB6	Simple mode	3	-0.090854	0.225363
